# Supplementary material for: Correlations of gene expression with ratings of inattention and hyperactivity/impulsivity in tourette syndrome: a pilot study
Source: BMC Med Genomics. 2012 Oct 30;5:49. doi: 10.1186/1755-8794-5-49 (PMC3497583; doi:10.1186/1755-8794-5-49)
Supplement: Additional file 1 — Table S1. ADHD symptom related genes. [file 1755-8794-5-49-S1.xls]

## Sheet: ADHD symptom related genes
Supplementary Table 1_ADHD symptom related genes
S1-1.Inattention-specific genes
Probeset ID	Chromosomal Location	Gene Symbol	Gene title	p value (Inattention)	Partial Corr (Inattention)
1552299_at	chr6q21	AKD1	adenylate kinase domain containing 1	0.0220855	-0.46273
1552314_a_at	chr1p36	EYA3	eyes absent homolog 3 (Drosophila)	0.02515	-0.50991
1552425_a_at	chr17q21.2	KLHL10	kelch-like 10 (Drosophila)	0.047658	-0.45543
1552519_at	chr2q24.1	ACVR1C	activin A receptor, type IC	0.0200828	-0.56187
1552524_at	chr11p15.4	ART5	ADP-ribosyltransferase 5	0.0468879	0.40297
1552671_a_at	chrXp11.3-p11.23|Xp11.3	SLC9A7	solute carrier family 9 (sodium/hydrogen exchanger), member 7	0.0257593	-0.43644
1552678_a_at	chr11q23	USP28	ubiquitin specific peptidase 28	0.00819754	-0.4468
1552742_at	chr3p24.3	KCNH8	potassium voltage-gated channel, subfamily H (eag-related), member 8	0.0317956	-0.50425
1552763_at	chr8q22.1	TMEM67	transmembrane protein 67	0.0196898	0.49383
1552765_x_at	chr8q22.1	TMEM67	transmembrane protein 67	0.0032393	0.54378
1552770_s_at	chr19p13.2	ZNF563	zinc finger protein 563	0.0140765	-0.47938
1552771_a_at	chr1q42.12	LIN9	lin-9 homolog (C. elegans)	0.0365462	0.45341
1552957_at	chr2p11.2	DNAH6	dynein, axonemal, heavy chain 6	0.0174796	-0.46038
1553016_at	chr2p23.3	GPR113	G protein-coupled receptor 113	0.0442631	0.46501
1553113_s_at	chr13q12	CDK8	cyclin-dependent kinase 8	0.0238427	0.49726
1553176_at	chr1q23.3	SH2D1B	SH2 domain containing 1B	0.037341	-0.55108
1553235_at	chr5q31	PCDHAC1	protocadherin alpha subfamily C, 1	0.0145394	0.53685
1553266_at	chr4q13.3	CNOT6L	CCR4-NOT transcription complex, subunit 6-like	0.0209911	-0.4649
1553327_a_at	chr10p13	BEND7	BEN domain containing 7	0.0475033	0.42805
1553346_a_at	chr16p11.2	TNRC6A	trinucleotide repeat containing 6A	0.0418232	-0.41803
1553386_at	chr1p34.2	MFSD2	major facilitator superfamily domain containing 2	0.0076593	-0.53335
1553405_a_at	chr8p23.2	CSMD1	CUB and Sushi multiple domains 1	0.025539	0.43985
1553483_at	chr11q13.1	TSGA10IP	testis specific, 10 interacting protein	0.0129551	0.45482
1553530_a_at	chr10p11.2	ITGB1	integrin, beta 1 (fibronectin receptor, beta polypeptide, antigen CD29 includes	0.0144088	0.54086
1553559_at	chr5q13.2	TMEM171	transmembrane protein 171	0.0226548	0.49777
1553600_at	chr3p21	TMIE	transmembrane inner ear	0.0109619	-0.54172
1553622_a_at	chr15q14	FSIP1	fibrous sheath interacting protein 1	0.033902	0.42859
1553641_a_at	chr7q32	TSGA13	testis specific, 13	0.0177111	0.49219
1553668_at	chr3q29	LRCH3	leucine-rich repeats and calponin homology (CH) domain containing 3	0.00644757	-0.54141
1553678_a_at	chr10p11.2	ITGB1	integrin, beta 1 (fibronectin receptor, beta polypeptide, antigen CD29 includes	0.0300021	0.47359
1553682_at	chr12p13.33	FBXL14	F-box and leucine-rich repeat protein 14	0.0347622	-0.43031
1553943_at	chr11p15.5	NS3BP	NS3BP	0.00662652	-0.43733
1554003_at	chr5q13.2	RGNEF	Rho-guanine nucleotide exchange factor	0.0467517	0.47927
1554074_s_at	chr1p34.2	SLFNL1	schlafen-like 1	0.0066298	-0.47321
1554182_at	chr7q11.23	TRIM73 /// TRIM74	tripartite motif-containing 73 /// tripartite motif-containing 74	0.0349355	-0.4401
1554272_at	chr5q15	ERAP2	endoplasmic reticulum aminopeptidase 2	0.00928161	-0.4385
1554331_a_at	chr10q11.23	LRRC18	leucine rich repeat containing 18	0.0236446	-0.4174
1554393_a_at	chr1p33-p34.3	ADC	arginine decarboxylase	0.0030734	0.60242
1554409_at	chr7q11.23	WBSCR16	Williams-Beuren syndrome chromosome region 16	0.017666	-0.5243
1554413_s_at	chr16p11.2 /// chr16p12.2	RUNDC2B /// RUNDC2C	RUN domain containing 2B /// RUN domain containing 2C	0.00598098	-0.52309
1554501_at	chr7p21-p15	TSC22D4	TSC22 domain family, member 4	0.0220147	-0.43505
1554614_a_at	chr1p22.1-p21.3	PTBP2	polypyrimidine tract binding protein 2	0.033114	-0.44448
1554638_at	chr5q14	ZFYVE16	zinc finger, FYVE domain containing 16	0.0330597	0.42232
1554664_at	chr9q34.11	NAIF1	nuclear apoptosis inducing factor 1	0.0197003	-0.44992
1554739_at	chr1p34-p32	IPP	intracisternal A particle-promoted polypeptide	0.00410287	-0.43353
1554776_at	chr4q35.2	ZFP42	zinc finger protein 42 homolog (mouse)	0.0462401	0.44378
1554807_a_at	chr18p11.21	SPIRE1	spire homolog 1 (Drosophila)	0.0293546	0.42797
1554895_a_at	chr1p34.3	RHBDL2	rhomboid, veinlet-like 2 (Drosophila)	0.0132627	-0.43731
1555136_at	chr12q22	FGD6	FYVE, RhoGEF and PH domain containing 6	0.0268408	0.43618
1555247_a_at	chr5q31.1	RAPGEF6	Rap guanine nucleotide exchange factor (GEF) 6	0.0125775	-0.40948
1555330_at	chr6p12	GCLC	glutamate-cysteine ligase, catalytic subunit	0.00696591	-0.49577
1555345_at	chr12q13	SLC38A4	solute carrier family 38, member 4	0.0137697	-0.59358
1555350_at	chr12q12	PPHLN1	periphilin 1	0.0469332	-0.40658
1555426_a_at	chrXp11.23	OTUD5	OTU domain containing 5	0.0037404	-0.47964
1555431_a_at	chr5q11.2	IL31RA	interleukin 31 receptor A	0.00667124	0.43847
1555436_a_at	chr5q31	AFF4	AF4/FMR2 family, member 4	0.0227489	-0.48862
1555441_at	chr4q13.2	UBA6	ubiquitin-like modifier activating enzyme 6	0.0377435	0.46457
1555446_s_at	chr21q22.3	TRAPPC10	trafficking protein particle complex 10	0.000618057	-0.43833
1555448_at	chr14q22.3	MUDENG	MU-2/AP1M2 domain containing, death-inducing	0.0144205	-0.50837
1555595_at	chr2q31.1	SCRN3	secernin 3	0.00903097	-0.57243
1555626_a_at	chr1q22-q23	SLAMF1	signaling lymphocytic activation molecule family member 1	0.00296364	-0.55976
1555749_at	chr11q13	SF1	splicing factor 1	0.00569892	-0.44871
1555896_a_at	chr1q21.3	ADAM15	ADAM metallopeptidase domain 15	0.0447331	0.50949
1556049_at	chr2p16.3	RTN4	reticulon 4	0.00269722	-0.52648
1556053_at	chr17q11.2	DNAJC7	DnaJ (Hsp40) homolog, subfamily C, member 7	0.00369055	-0.44037
1556088_at	chr17p13.2	RPAIN	RPA interacting protein	0.0197137	-0.54881
1556116_s_at	chr5q13.2	TNPO1	Transportin 1	0.0148255	-0.47996
1556282_at	chr12p11.23	FGFR1OP2	FGFR1 oncogene partner 2	0.018213	0.40155
1556601_a_at	chr13q12.12	SPATA13	Spermatogenesis associated 13	0.021088	-0.52508
1556821_x_at	chr13q14.3	DLEU2	deleted in lymphocytic leukemia 2 (non-protein coding)	0.0233845	-0.44418
1556950_s_at	chr6p25	SERPINB6	serpin peptidase inhibitor, clade B (ovalbumin), member 6	0.00448854	-0.56383
1556978_a_at	chr6p21.1	TAF8	TAF8 RNA polymerase II, TATA box binding protein (TBP)-associated factor, 43kDa	0.00369918	-0.4555
1557066_at	chr16p13.3	LUC7L	LUC7-like (S. cerevisiae)	0.0119636	-0.52753
1557067_s_at	chr16p13.3	LUC7L	LUC7-like (S. cerevisiae)	0.0279239	-0.45485
1557071_s_at	chr7q36	NUB1	negative regulator of ubiquitin-like proteins 1	0.0131864	-0.49163
1557081_at	chr14q24.3	RBM25	RNA binding motif protein 25	0.0167264	-0.47689
1557227_s_at	chr1q25	TPR	translocated promoter region (to activated MET oncogene)	0.0301864	0.4046
1557289_s_at	chr7q11.23	GTF2IRD2	GTF2I repeat domain containing 2	0.0437424	-0.47703
1557370_s_at	chr13q22	MYCBP2	MYC binding protein 2	0.0193141	-0.47186
1557571_at	chr1p36.22	VPS13D	Vacuolar protein sorting 13 homolog D (S. cerevisiae)	0.00869713	0.55336
1557585_at	chr8q11.2	ATP6V1H	ATPase, H+ transporting, lysosomal 50/57kDa, V1 subunit H	0.000697926	-0.46471
1557701_s_at	chr6p21.1	POLH	polymerase (DNA directed), eta	0.0139482	-0.54781
1557706_at	chr8q24.13	ZHX2	zinc fingers and homeoboxes 2	0.032387	-0.46317
1557718_at	chr14q32.31	PPP2R5C	protein phosphatase 2, regulatory subunit B', gamma isoform	0.00903149	-0.43638
1557719_at	chr2q34	PIKFYVE	phosphoinositide kinase, FYVE finger containing	0.000719907	-0.58375
1558214_s_at	chr5q31	CTNNA1	catenin (cadherin-associated protein), alpha 1, 102kDa	0.036856	0.43186
1558369_at	chr12q24.31	MPHOSPH9	M-phase phosphoprotein 9	0.00729922	-0.44397
1558662_s_at	chr4q24	BANK1	B-cell scaffold protein with ankyrin repeats 1	0.0122005	-0.56844
1558777_at	chr16p13.12	MKL2	MKL/myocardin-like 2	0.0339409	-0.41688
1558839_at	chr15q15.1	MAPKBP1	mitogen-activated protein kinase binding protein 1	0.0482312	0.46904
1558942_at	chr19q13.42	ZNF765	zinc finger protein 765	0.0158793	0.50815
1558996_at	chr3p14.1	FOXP1	forkhead box P1	0.00134111	-0.61583
1559078_at	chr2p16.1	BCL11A	B-cell CLL/lymphoma 11A (zinc finger protein)	0.000801828	-0.59632
1559263_s_at	chr6q24-q25 /// chr6q25.1	PPIL4 /// ZC3H12D	peptidylprolyl isomerase (cyclophilin)-like 4 /// zinc finger CCCH-type containi	0.00196408	-0.62733
1559370_at	chr5p13	DAB2	Disabled homolog 2, mitogen-responsive phosphoprotein (Drosophila)	0.00801153	-0.52752
1559405_a_at	chr7q33-q34	TRPV6	transient receptor potential cation channel, subfamily V, member 6	0.0110808	-0.46677
1559500_at	chr3q27.2	VPS8	vacuolar protein sorting 8 homolog (S. cerevisiae)	0.0155667	0.4077
1559849_at	chr12q24.33	ZNF605	zinc finger protein 605	0.019784	-0.47093
1559862_at	chr1q23-q25	COPA	coatomer protein complex, subunit alpha	0.0282054	0.42275
1559939_at	chr2p14	KRT18P33	Keratin 18 pseudogene 33	0.036131	0.42818
1559979_at	chr1p36.11	SYF2	SYF2 homolog, RNA splicing factor (S. cerevisiae)	0.0217108	-0.50544
1560176_s_at	chr20q13.32	PPP4R1L	protein phosphatase 4, regulatory subunit 1-like	0.0315397	-0.47163
1560316_s_at	chr7p21.3	GLCCI1	glucocorticoid induced transcript 1	0.03549	0.41046
1560977_a_at	chr22q11.1	BCL2L13	BCL2-like 13 (apoptosis facilitator)	0.00112787	-0.49503
1561122_a_at	chr14q23-q24.2	RAD51L1	RAD51-like 1 (S. cerevisiae)	0.0283517	-0.5044
1561336_at	chr3p21.1-p14.3	DNASE1L3	deoxyribonuclease I-like 3	0.00330806	-0.65623
1561614_at	chr2p23-p22	SLC8A1	solute carrier family 8 (sodium/calcium exchanger), member 1	0.00696774	0.55712
1562413_at	chr11q24.3	NCRNA00167	non-protein coding RNA 167	0.0293544	0.41846
1562425_at	chr13q32.2	FARP1	FERM, RhoGEF (ARHGEF) and pleckstrin domain protein 1 (chondrocyte-derived)	0.00823685	0.46352
1562458_at	chr8q21.11	UBE2W	ubiquitin-conjugating enzyme E2W (putative)	0.00606635	-0.48181
1562888_at	chr11q25	GLB1L3	galactosidase, beta 1-like 3	0.0085579	0.52554
1563108_at	chr22q13.1	ELFN2	extracellular leucine-rich repeat and fibronectin type III domain containing 2	0.0374918	-0.5049
1563209_a_at	chr20p12.1	MACROD2	MACRO domain containing 2	0.0196082	-0.58617
1563455_at	chr11q23.3	QSK	serine/threonine-protein kinase QSK	0.0447237	-0.46968
1563502_at	chr8p21.3-p22	ZDHHC2	Zinc finger, DHHC-type containing 2	0.0011226	-0.43863
1563521_at	chr9p21.2	MOBKL2B	MOB1, Mps One Binder kinase activator-like 2B (yeast)	0.000779406	-0.6603
1563674_at	chr1q21	FCRL2	Fc receptor-like 2	0.0106161	-0.40936
1563794_s_at	chr3q21	IFT122	intraflagellar transport 122 homolog (Chlamydomonas)	0.00685792	0.48489
1563997_at	chr7q32	TSGA14	Testis specific, 14	0.00673834	-0.49899
1564310_a_at	chr3q21.1	PARP15	poly (ADP-ribose) polymerase family, member 15	0.00927892	-0.49512
1564344_at	chr18q23	ATP9B	ATPase, class II, type 9B	0.0151072	-0.55333
1564674_a_at	chr5q11.2	CDC20B	cell division cycle 20 homolog B (S. cerevisiae)	0.0261799	0.45636
1564706_s_at	chr12q13	GLS2	glutaminase 2 (liver, mitochondrial)	0.0394149	-0.46024
1564707_x_at	chr12q13	GLS2	glutaminase 2 (liver, mitochondrial)	0.021849	-0.52145
1565027_at	chr6p24.3	OFCC1	orofacial cleft 1 candidate 1	0.0475019	0.4064
1565527_x_at	chr12q23.3	TCP11L2	T-complex 11 (mouse)-like 2	0.0484766	-0.40134
1565611_at	chr20q11.21	DYNLRB1	Dynein, light chain, roadblock-type 1	0.0190319	0.47907
1565693_at	chr2q37.3	DTYMK	Deoxythymidylate kinase (thymidylate kinase)	0.00123463	-0.50963
1565694_at	chr2q37.3	DTYMK /// LOC727761	deoxythymidylate kinase (thymidylate kinase) /// similar to Deoxythymidylate kin	0.0274585	-0.43273
1566235_at	chr22q11.21	DGCR12	DiGeorge syndrome critical region gene 12	0.0408166	-0.42577
1566339_at	chr14q11.2	SNORD8	small nucleolar RNA, C/D box 8	0.0494382	0.45445
1566448_at	chr11q13	CD6	CD6 molecule	0.0240719	-0.4384
1566507_a_at	chr6p12.3-p11.2	FBXO9	F-box protein 9	0.0152847	-0.52754
1566701_at	chr19q13	VRK3	vaccinia related kinase 3	0.0173479	-0.54512
1567069_at	chr17q23.2	OR4D1	olfactory receptor, family 4, subfamily D, member 1	0.0300553	0.46663
1567912_s_at	chrXq26.3	CT45A1 /// CT45A2 /// CT45A3 /// CT45A4 /// CT45A5 /// CT45A6 /// LOC100133581	cancer/testis antigen family 45, member A1 /// cancer/testis antigen family 45,	0.0373637	0.42385
1568752_s_at	chr1q31.2	RGS13	regulator of G-protein signaling 13	0.0255068	0.47548
1568913_at	chr3q11.1	NSUN3	NOL1/NOP2/Sun domain family, member 3	0.0171042	0.49197
1569069_s_at	chr13q21.2	TDRD3	tudor domain containing 3	0.0447263	-0.4671
1569142_at	chr13q14	TRIM13	tripartite motif-containing 13	0.0015281	-0.46644
1569594_a_at	chr14q22	SDCCAG1	serologically defined colon cancer antigen 1	0.000984698	-0.60824
1569676_at	chr1q25.2	IFRG15 /// TOR1AIP2	interferon responsive gene 15 /// torsin A interacting protein 2	0.0105302	-0.4393
1569879_a_at	chr15q22.31	MEGF11	multiple EGF-like-domains 11	0.027685	-0.46376
1569940_at	chr19q13.1-q13.4	SLC6A16	Solute carrier family 6, member 16	0.0217176	-0.44063
1570351_at	chr5q12	ADAMTS6	ADAM metallopeptidase with thrombospondin type 1 motif, 6	0.0168433	-0.54297
1570505_at	chr7q21.1	ABCB4	ATP-binding cassette, sub-family B (MDR/TAP), member 4	0.00106913	-0.69346
200071_at	chr10q23	SMNDC1	survival motor neuron domain containing 1	0.0201777	0.43593
200088_x_at	chr9q34	RPL12	ribosomal protein L12	0.028275	-0.4712
200599_s_at	chr12q24.2-q24.3	HSP90B1	heat shock protein 90kDa beta (Grp94), member 1	0.0140082	0.44326
200616_s_at	chr12q24.31	MLEC	malectin	0.0223681	-0.45987
200625_s_at	chr1p34.2	CAP1	CAP, adenylate cyclase-associated protein 1 (yeast)	0.0314847	0.40981
200642_at	chr21q22.1|21q22.11	SOD1	superoxide dismutase 1, soluble	0.0396105	-0.46583
200723_s_at	chr11p13	CAPRIN1	cell cycle associated protein 1	0.00597549	0.48799
200737_at	chrXq13	PGK1	phosphoglycerate kinase 1	0.0238274	0.45773
200757_s_at	chr7q32.1	CALU	calumenin	0.014193	0.53156
200771_at	chr1q31	LAMC1	laminin, gamma 1 (formerly LAMB2)	0.00367396	-0.61613
200791_s_at	chr15q26.1	IQGAP1	IQ motif containing GTPase activating protein 1	0.0255053	0.45766
200813_s_at	chr17p13.3	PAFAH1B1	platelet-activating factor acetylhydrolase, isoform Ib, subunit 1 (45kDa)	0.0163625	-0.43009
200831_s_at	chr10q24.31	SCD	stearoyl-CoA desaturase (delta-9-desaturase)	0.00852844	-0.4188
200838_at	chr8p22	CTSB	cathepsin B	0.0372001	0.5075
200839_s_at	chr8p22	CTSB	cathepsin B	0.0302276	0.51875
200850_s_at	chr1p13.2	AHCYL1	adenosylhomocysteinase-like 1	0.0326435	-0.40244
200869_at	chr12q23.3 /// chr19p13	RPL18A /// RPL18AP3	ribosomal protein L18a /// ribosomal protein L18a pseudogene 3	0.0238369	-0.42711
200897_s_at	chr4q32.3	PALLD	palladin, cytoskeletal associated protein	0.00179985	0.61971
200907_s_at	chr4q32.3	PALLD	palladin, cytoskeletal associated protein	1.88e-06	0.76812
200950_at	chr7q22.1	ARPC1A	actin related protein 2/3 complex, subunit 1A, 41kDa	0.0491165	0.46281
201025_at	chr2q11.2	EIF5B	eukaryotic translation initiation factor 5B	0.0304965	-0.41173
201050_at	chr19q13.2	PLD3	phospholipase D family, member 3	0.0429984	0.44105
201070_x_at	chr2q33.1	SF3B1	splicing factor 3b, subunit 1, 155kDa	0.0241332	-0.43904
201123_s_at	chr17p13-p12	EIF5A	eukaryotic translation initiation factor 5A	0.0356801	-0.43928
201127_s_at	chr17q12-q21	ACLY	ATP citrate lyase	0.0110164	0.55298
201133_s_at	chr5q21.3	PJA2	praja ring finger 2	0.0326091	0.44377
201146_at	chr2q31	NFE2L2	nuclear factor (erythroid-derived 2)-like 2	0.0448328	0.40888
201150_s_at	chr22q12.1-q13.2|22q12.3	TIMP3	TIMP metallopeptidase inhibitor 3	0.0338846	-0.4824
201210_at	chrXp11.3-p11.23	DDX3X	DEAD (Asp-Glu-Ala-Asp) box polypeptide 3, X-linked	0.047794	0.43439
201218_at	chr10q26.13	CTBP2	C-terminal binding protein 2	0.0288457	0.44031
201243_s_at	chr1q24	ATP1B1	ATPase, Na+/K+ transporting, beta 1 polypeptide	0.00484911	0.47533
201339_s_at	chr1p32	SCP2	sterol carrier protein 2	0.0296289	0.42654
201384_s_at	chr17q21.31	NBR1	neighbor of BRCA1 gene 1	0.0127575	0.51923
201407_s_at	chr2p23	PPP1CB	protein phosphatase 1, catalytic subunit, beta isoform	0.00819522	0.50016
201434_at	chr5q33.3	TTC1	tetratricopeptide repeat domain 1	0.0359238	-0.40183
201487_at	chr11q14.1-q14.3	CTSC	cathepsin C	0.047985	0.48956
201554_x_at	chr3q24-q25.1	GYG1	glycogenin 1	0.0387435	0.49804
201574_at	chr5q31.1	ETF1	eukaryotic translation termination factor 1	0.0176255	0.48057
201610_at	chr1p36.21	ICMT	isoprenylcysteine carboxyl methyltransferase	0.0182968	-0.41285
201639_s_at	chr8q24.23	CPSF1	cleavage and polyadenylation specific factor 1, 160kDa	0.0282175	-0.42927
201654_s_at	chr1p36.1-p34	HSPG2	heparan sulfate proteoglycan 2	0.0161759	0.45231
201737_s_at	chr5p15.2	2010-03-06	membrane-associated ring finger (C3HC4) 6	0.00426921	-0.40353
201769_at	chr5q33.3	CLINT1	clathrin interactor 1	0.0122573	0.47563
201771_at	chr1q21	SCAMP3	secretory carrier membrane protein 3	0.0371678	-0.40675
201815_s_at	chr3p24.3	TBC1D5	TBC1 domain family, member 5	0.0036035	0.64547
201832_s_at	chr4q21.1	USO1	USO1 homolog, vesicle docking protein (yeast)	0.0477655	0.48367
201848_s_at	chr10q26.3	BNIP3	BCL2/adenovirus E1B 19kDa interacting protein 3	0.0191887	-0.47003
201910_at	chr13q32.2	FARP1	FERM, RhoGEF (ARHGEF) and pleckstrin domain protein 1 (chondrocyte-derived)	0.00642128	-0.61969
201924_at	chr4q21	AFF1	AF4/FMR2 family, member 1	0.00785433	0.41041
201936_s_at	chr1p36.12	EIF4G3	eukaryotic translation initiation factor 4 gamma, 3	0.011987	0.46615
201959_s_at	chr13q22	MYCBP2	MYC binding protein 2	0.0418589	-0.44456
201966_at	chr1q23	NDUFS2	NADH dehydrogenase (ubiquinone) Fe-S protein 2, 49kDa (NADH-coenzyme Q reductase	0.0239858	0.46683
201982_s_at	chr9q33.2	PAPPA	pregnancy-associated plasma protein A, pappalysin 1	0.0133412	0.41853
201996_s_at	chr1p36.33-p36.11	SPEN	spen homolog, transcriptional regulator (Drosophila)	0.0233562	-0.48613
202037_s_at	chr8p12-p11.1	SFRP1	secreted frizzled-related protein 1	0.0414701	0.44169
202050_s_at	chr1p32-p34	ZMYM4	zinc finger, MYM-type 4	0.0345753	0.45521
202058_s_at	chr3q21	KPNA1	karyopherin alpha 1 (importin alpha 5)	0.00226015	-0.55047
202066_at	chr11q13.3	PPFIA1	protein tyrosine phosphatase, receptor type, f polypeptide (PTPRF), interacting	0.0377389	0.42614
202119_s_at	chr8q21.3	CPNE3	copine III	0.0217561	0.46011
202171_at	chr17q22	VEZF1	vascular endothelial zinc finger 1	0.0361596	0.47393
202218_s_at	chr11q12-q13.1	FADS2	fatty acid desaturase 2	0.0106467	-0.51766
202294_at	chr3q22.3	STAG1	stromal antigen 1	0.0411287	0.50342
202319_at	chr6q13-q14.3	SENP6	SUMO1/sentrin specific peptidase 6	0.040709	0.49262
202345_s_at	chr8q21.13	FABP5	fatty acid binding protein 5 (psoriasis-associated)	0.0222298	0.40402
202379_s_at	chr3p23-p21	NKTR	natural killer-tumor recognition sequence	0.0160206	-0.50015
202395_at	chr17q21	NSF	N-ethylmaleimide-sensitive factor	0.0356943	0.41129
202416_at	chr17q11.2	DNAJC7	DnaJ (Hsp40) homolog, subfamily C, member 7	0.00881151	0.5545
202420_s_at	chr1q25	DHX9	DEAH (Asp-Glu-Ala-His) box polypeptide 9	0.00809693	0.50839
202423_at	chr8p11	MYST3	MYST histone acetyltransferase (monocytic leukemia) 3	0.0307459	-0.44325
202442_at	chr5q22	AP3S1	adaptor-related protein complex 3, sigma 1 subunit	0.0223505	0.44047
202458_at	chr11q14.1	PRSS23	protease, serine, 23	0.0252385	0.49037
202462_s_at	chr5q31.1	DDX46	DEAD (Asp-Glu-Ala-Asp) box polypeptide 46	0.0459359	0.41942
202481_at	chr1p36.1	DHRS3	dehydrogenase/reductase (SDR family) member 3	0.0338098	-0.49399
202506_at	chr2q31.3	SSFA2	sperm specific antigen 2	0.0224965	0.49383
202538_s_at	chr3p11.2	CHMP2B	chromatin modifying protein 2B	0.00619732	0.60311
202539_s_at	chr5q13.3-q14	HMGCR	3-hydroxy-3-methylglutaryl-Coenzyme A reductase	0.0235586	0.51028
202651_at	chr1q32	LPGAT1	lysophosphatidylglycerol acyltransferase 1	0.046263	0.42173
202706_s_at	chr3q13	UMPS	uridine monophosphate synthetase	0.020471	0.40428
202732_at	chr20q12-q13.1	PKIG	protein kinase (cAMP-dependent, catalytic) inhibitor gamma	0.0125571	-0.5761
202760_s_at	chr9q31-q33	PALM2-AKAP2	PALM2-AKAP2 readthrough transcript	0.00695649	-0.55433
202773_s_at	chr12q24.33	SFRS8	splicing factor, arginine/serine-rich 8 (suppressor-of-white-apricot homolog, Dr	0.0291147	-0.46336
202774_s_at	chr12q24.33	SFRS8	splicing factor, arginine/serine-rich 8 (suppressor-of-white-apricot homolog, Dr	0.00123482	-0.51431
202784_s_at	chr5p13.1-cen	NNT	nicotinamide nucleotide transhydrogenase	0.0357432	0.51946
202796_at	chr5q33.1	SYNPO	synaptopodin	0.0336586	-0.52091
202851_at	chr15q22.33-q23	AAGAB	alpha- and gamma-adaptin binding protein	0.00716753	-0.40651
202903_at	chr7p14.3	LSM5	LSM5 homolog, U6 small nuclear RNA associated (S. cerevisiae)	0.0394783	0.41486
202921_s_at	chr4q25-q27	ANK2	ankyrin 2, neuronal	0.0125534	0.45816
202984_s_at	chr14q32.33	BAG5	BCL2-associated athanogene 5	0.0192603	-0.43216
203053_at	chr1p21-p13.3	BCAS2	breast carcinoma amplified sequence 2	0.0372624	-0.44659
203071_at	chr3p21.3	SEMA3B	sema domain, immunoglobulin domain (Ig), short basic domain, secreted, (semaphor	0.00235515	0.51639
203072_at	chr15q21-q22	MYO1E	myosin IE	0.0496406	-0.45086
203087_s_at	chr5q12-q13	KIF2A	kinesin heavy chain member 2A	0.0312338	0.45029
203165_s_at	chr3q25.31	SLC33A1	solute carrier family 33 (acetyl-CoA transporter), member 1	0.0270235	0.46207
203178_at	chr15q21.1	GATM	glycine amidinotransferase (L-arginine:glycine amidinotransferase)	0.000249637	-0.67753
203211_s_at	chr11q22	MTMR2	myotubularin related protein 2	0.0270074	0.5454
203245_s_at	chr9q34	NCRNA00094	non-protein coding RNA 94	0.0394383	-0.40868
203321_s_at	chr18q23	ADNP2	ADNP homeobox 2	0.020227	-0.40297
203325_s_at	chr9q34.2-q34.3	COL5A1	collagen, type V, alpha 1	0.00604104	-0.57588
203383_s_at	chr9q33.3	GOLGA1	golgi autoantigen, golgin subfamily a, 1	0.0109761	-0.53583
203474_at	chr5q13.3	IQGAP2	IQ motif containing GTPase activating protein 2	0.0478187	0.46989
203603_s_at	chr2q22.3	ZEB2	zinc finger E-box binding homeobox 2	0.00944713	0.52672
203722_at	chr1p36	ALDH4A1	aldehyde dehydrogenase 4 family, member A1	0.0429319	0.41943
203753_at	chr18q21.1	TCF4	transcription factor 4	0.00384203	-0.59117
203786_s_at	chr6q22-q23	TPD52L1	tumor protein D52-like 1	0.0205195	-0.43517
203796_s_at	chr12q24.13	BCL7A	B-cell CLL/lymphoma 7A	2.66e-05	-0.73301
203865_s_at	chr21q22.3	ADARB1	adenosine deaminase, RNA-specific, B1 (RED1 homolog rat)	0.00164395	-0.64146
203924_at	chr6p12.1	GSTA1	glutathione S-transferase alpha 1	0.014848	0.5429
204130_at	chr16q22	HSD11B2	hydroxysteroid (11-beta) dehydrogenase 2	0.00399688	0.47881
204305_at	chr13q12	MIPEP	mitochondrial intermediate peptidase	0.00966178	-0.58037
204316_at	chr10q25	RGS10	regulator of G-protein signaling 10	0.00939724	-0.47856
204345_at	chr1p35-p34	COL16A1	collagen, type XVI, alpha 1	0.0444336	-0.43831
204374_s_at	chr17q24	GALK1	galactokinase 1	0.0212671	0.50013
204454_at	chrXq27	LDOC1	leucine zipper, down-regulated in cancer 1	0.0262344	-0.4971
204484_at	chr1q32	PIK3C2B	phosphoinositide-3-kinase, class 2, beta polypeptide	0.00214424	-0.68706
204514_at	chr1p34	DPH2	DPH2 homolog (S. cerevisiae)	0.0126097	-0.40679
204561_x_at	chr19q13.2	APOC2	apolipoprotein C-II	0.0123594	0.40624
204581_at	chr19q13.1	CD22	CD22 molecule	0.00207547	-0.68677
204652_s_at	chr7q32	NRF1	nuclear respiratory factor 1	0.00515633	-0.56697
204656_at	chr9p13.2	SHB	Src homology 2 domain containing adaptor protein B	0.0128059	0.40278
204662_at	chr16p12.3	CP110	CP110 protein	0.0263429	0.49382
204697_s_at	chr14q32	CHGA	chromogranin A (parathyroid secretory protein 1)	0.0118727	0.47532
204705_x_at	chr9q21.3-q22.2	ALDOB	aldolase B, fructose-bisphosphate	0.0174178	0.51029
204806_x_at	chr6p21.3	HLA-F	major histocompatibility complex, class I, F	0.0143035	0.53128
204810_s_at	chr19q13.2-q13.3	CKM	creatine kinase, muscle	0.024058	0.49427
204856_at	chr19p13.1	B3GNT3	UDP-GlcNAc:betaGal beta-1,3-N-acetylglucosaminyltransferase 3	0.0325363	0.52624
204885_s_at	chr16p13.3	MSLN	mesothelin	0.0132926	-0.46722
204889_s_at	chr10q25.1	NEURL	neuralized homolog (Drosophila)	0.0447237	-0.42994
204924_at	chr4q32	TLR2	toll-like receptor 2	0.0407128	0.52679
204950_at	chr19q13.33	CARD8	caspase recruitment domain family, member 8	0.0219255	0.55607
204985_s_at	chr19q13.32	TRAPPC6A	trafficking protein particle complex 6A	0.0411431	-0.40541
205008_s_at	chr15q24	CIB2	calcium and integrin binding family member 2	0.00579863	-0.56193
205042_at	chr9p13.3	GNE	glucosamine (UDP-N-acetyl)-2-epimerase/N-acetylmannosamine kinase	0.049911	-0.49174
205047_s_at	chr7q21.3	ASNS	asparagine synthetase	0.0235785	-0.46736
205064_at	chr1q21-q22	SPRR1B	small proline-rich protein 1B (cornifin)	0.0441304	0.43681
205101_at	chr16p13	CIITA	class II, major histocompatibility complex, transactivator	0.0179946	-0.48235
205204_at	chr15q22-qter	NMB	neuromedin B	0.0463382	-0.49971
205210_at	chr2q12.1	TGFBRAP1	transforming growth factor, beta receptor associated protein 1	0.00790719	-0.52325
205297_s_at	chr17q23	CD79B	CD79b molecule, immunoglobulin-associated beta	0.0176103	-0.54712
205307_s_at	chr1q42-q44	KMO	kynurenine 3-monooxygenase (kynurenine 3-hydroxylase)	0.00416899	-0.6769
205315_s_at	chr16q22-q23	SNTB2	syntrophin, beta 2 (dystrophin-associated protein A1, 59kDa, basic component 2)	0.0457062	-0.42274
205383_s_at	chr3q13.2	ZBTB20	zinc finger and BTB domain containing 20	0.0193095	-0.5637
205402_x_at	chr7q34	PRSS2	protease, serine, 2 (trypsin 2)	0.0304183	-0.40014
205416_s_at	chr14q24.3-q32.2	ATXN3	ataxin 3	0.0437852	0.42683
205429_s_at	chr7p15	MPP6	membrane protein, palmitoylated 6 (MAGUK p55 subfamily member 6)	0.00727697	-0.63499
205466_s_at	chr4p16	HS3ST1	heparan sulfate (glucosamine) 3-O-sulfotransferase 1	0.0298603	-0.52334
205505_at	chr9q13	GCNT1	glucosaminyl (N-acetyl) transferase 1, core 2 (beta-1,6-N-acetylglucosaminyltran	0.0085997	-0.52392
205514_at	chr19q13.42	ZNF415	zinc finger protein 415	0.0342231	-0.54331
205544_s_at	chr1q32	CR2	complement component (3d/Epstein Barr virus) receptor 2	0.0217162	-0.45594
205613_at	chr16p12.3	SYT17	synaptotagmin XVII	0.0265905	-0.49951
205655_at	chr1q32	MDM4	Mdm4 p53 binding protein homolog (mouse)	0.00427529	-0.52689
205671_s_at	chr6p21.3	HLA-DOB	major histocompatibility complex, class II, DO beta	0.00486424	-0.65014
205701_at	chr12p11.21	IPO8	importin 8	0.00985635	0.52374
205708_s_at	chr21q22.3	TRPM2	transient receptor potential cation channel, subfamily M, member 2	0.010659	0.51314
205721_at	chr8p21.3	GFRA2	GDNF family receptor alpha 2	0.0459566	-0.47382
205722_s_at	chr8p21.3	GFRA2	GDNF family receptor alpha 2	0.0364339	0.46418
205762_s_at	chr7q22-q31	DUS4L	dihydrouridine synthase 4-like (S. cerevisiae)	0.0391546	-0.49122
205798_at	chr5p13	IL7R	interleukin 7 receptor	0.0334177	-0.48588
205820_s_at	chr11q23.1-q23.2	APOC3	apolipoprotein C-III	0.014439	0.4651
205861_at	chr19q13.3-q13.4	SPIB	Spi-B transcription factor (Spi-1/PU.1 related)	0.00534691	-0.58385
205901_at	chr8p21	PNOC	prepronociceptin	0.0163633	-0.52942
205933_at	chr18q21.1	SETBP1	SET binding protein 1	0.0374875	-0.53496
205962_at	chr3q29	PAK2	p21 protein (Cdc42/Rac)-activated kinase 2	0.0452403	-0.45408
205993_s_at	chr17q23	TBX2	T-box 2	0.00988936	0.50109
205997_at	chr8p21.2	ADAM28	ADAM metallopeptidase domain 28	0.0378794	-0.46297
206053_at	chr9q22.33	ZNF510	zinc finger protein 510	0.0298058	-0.48726
206073_at	chr3p25	COLQ	collagen-like tail subunit (single strand of homotrimer) of asymmetric acetylcho	0.0418695	-0.47063
206079_at	chr1q42-qter	CHML	choroideremia-like (Rab escort protein 2)	0.0400882	-0.4283
206114_at	chr2q36.1	EPHA4	EPH receptor A4	0.0172589	-0.4174
206121_at	chr1p13	AMPD1	adenosine monophosphate deaminase 1 (isoform M)	0.0315425	0.40579
206126_at	chr11q23.3	CXCR5	chemokine (C-X-C motif) receptor 5	0.0376373	-0.52223
206155_at	chr10q24	ABCC2	ATP-binding cassette, sub-family C (CFTR/MRP), member 2	0.024613	0.46696
206181_at	chr1q22-q23	SLAMF1	signaling lymphocytic activation molecule family member 1	0.0365254	-0.43263
206225_at	chr19q13.11	ZNF507	zinc finger protein 507	0.000791296	-0.54713
206226_at	chr3q27	HRG	histidine-rich glycoprotein	0.0254037	0.51318
206235_at	chr13q33-q34	LIG4	ligase IV, DNA, ATP-dependent	0.0226213	0.49905
206255_at	chr8p23-p22	BLK	B lymphoid tyrosine kinase	0.0086955	-0.58816
206264_at	chr6p22.3-p22.2	GPLD1	glycosylphosphatidylinositol specific phospholipase D1	0.000158298	-0.44797
206265_s_at	chr6p22.3-p22.2	GPLD1	glycosylphosphatidylinositol specific phospholipase D1	0.0327797	-0.4641
206295_at	chr11q22.2-q22.3	IL18	interleukin 18 (interferon-gamma-inducing factor)	0.0111053	0.56327
206307_s_at	chr5q12-q13	FOXD1	forkhead box D1	0.0154784	0.48976
206398_s_at	chr16p11.2	CD19	CD19 molecule	0.0114029	-0.6067
206399_x_at	chr19p13.2-p13.1	CACNA1A	calcium channel, voltage-dependent, P/Q type, alpha 1A subunit	0.0411741	0.40163
206407_s_at	chr17q11.2	CCL13	chemokine (C-C motif) ligand 13	0.044647	0.45854
206458_s_at	chr1p13	WNT2B	wingless-type MMTV integration site family, member 2B	0.0272114	-0.44704
206469_x_at	chr1p36.13	AKR7A3	aldo-keto reductase family 7, member A3 (aflatoxin aldehyde reductase)	0.0331876	-0.44687
206569_at	chr1q32	IL24	interleukin 24	0.0356763	-0.50944
206597_at	chr14q11.1-q11.2	NRL	neural retina leucine zipper	0.0347331	-0.4587
206628_at	chr22q13.1|22q12.3	SLC5A1	solute carrier family 5 (sodium/glucose cotransporter), member 1	0.0270788	0.43664
206636_at	chr3q22-q23	RASA2	RAS p21 protein activator 2	0.0246657	-0.44033
206638_at	chr2q36.3-q37.1	HTR2B	5-hydroxytryptamine (serotonin) receptor 2B	0.000420309	-0.46252
206693_at	chr8q12-q13	IL7	interleukin 7	0.0276569	-0.47063
206712_at	chr13q34	GRTP1	growth hormone regulated TBC protein 1	0.000721201	0.43185
206737_at	chr11q13.5	WNT11	wingless-type MMTV integration site family, member 11	0.0301368	0.53441
206759_at	chr19p13.3	FCER2	Fc fragment of IgE, low affinity II, receptor for (CD23)	0.0261417	-0.54532
206760_s_at	chr19p13.3	FCER2	Fc fragment of IgE, low affinity II, receptor for (CD23)	0.00703398	-0.63961
206807_s_at	chr2p14-p13	ADD2	adducin 2 (beta)	0.00678123	0.55438
206818_s_at	chr10q24.32	CNNM2	cyclin M2	0.00550436	-0.51628
206822_s_at	chr20q13.12	L3MBTL	l(3)mbt-like (Drosophila)	0.00517779	-0.46108
206924_at	chr19q13.3-q13.4	IL11	interleukin 11	0.0208961	-0.52866
206967_at	chr12q11-q13.3	CCNT1	cyclin T1	0.0111668	-0.43413
206983_at	chr6q27	CCR6	chemokine (C-C motif) receptor 6	0.00245951	-0.63361
206998_x_at	chr12p13.2	PRB3	proline-rich protein BstNI subfamily 3	0.00395505	-0.5664
207006_s_at	chr19q13.42	CCDC106	coiled-coil domain containing 106	0.0115141	-0.48998
207024_at	chr2q33-q34	CHRND	cholinergic receptor, nicotinic, delta	0.00407389	0.4733
207026_s_at	chrXq28	ATP2B3	ATPase, Ca++ transporting, plasma membrane 3	0.0475141	-0.41147
207065_at	chr12q13	KRT75	keratin 75	0.0344516	0.42152
207091_at	chr12q24	P2RX7	purinergic receptor P2X, ligand-gated ion channel, 7	0.00388164	0.5998
207170_s_at	chr12q13.12	LETMD1	LETM1 domain containing 1	0.0119159	-0.48
207236_at	chr19q13.12	ZNF345	zinc finger protein 345	0.00895007	0.43388
207312_at	chr7p11.2	PHKG1	phosphorylase kinase, gamma 1 (muscle)	0.0265186	-0.50296
207344_at	chr12p13.3	AKAP3	A kinase (PRKA) anchor protein 3	0.0144435	-0.53504
207486_x_at	chr7p15.3	CHN2	chimerin (chimaerin) 2	0.000217236	0.66202
207520_at	chr1q31	TROVE2	TROVE domain family, member 2	0.0178304	0.48669
207526_s_at	chr2q12	IL1RL1	interleukin 1 receptor-like 1	0.0231184	-0.56265
207535_s_at	chr10q24	NFKB2	nuclear factor of kappa light polypeptide gene enhancer in B-cells 2 (p49/p100)	0.0260037	-0.45514
207564_x_at	chrXq13	OGT	O-linked N-acetylglucosamine (GlcNAc) transferase (UDP-N-acetylglucosamine:polyp	0.0411373	0.4118
207597_at	chr8p11.22	ADAM18	ADAM metallopeptidase domain 18	0.0364503	0.42779
207623_at	chr7q36	ABCF2	ATP-binding cassette, sub-family F (GCN20), member 2	0.035759	-0.44696
207645_s_at	chr1q12	CHD1L	chromodomain helicase DNA binding protein 1-like	0.0364552	-0.43356
207655_s_at	chr10q23.2-q23.33	BLNK	B-cell linker	0.0292598	-0.53252
207894_s_at	chr14q32.1	TCL6	T-cell leukemia/lymphoma 6	0.0450407	-0.46649
207926_at	chr3q29	GP5	glycoprotein V (platelet)	0.0481901	-0.41372
207944_at	chr7q21.2	OCM2	oncomodulin 2	0.0421508	-0.52625
207956_x_at	chr13q12.3	PDS5B	PDS5, regulator of cohesion maintenance, homolog B (S. cerevisiae)	0.0137698	0.41302
207968_s_at	chr5q14	MEF2C	myocyte enhancer factor 2C	0.00736915	-0.52552
207998_s_at	chr3p14.3	CACNA1D	calcium channel, voltage-dependent, L type, alpha 1D subunit	0.0240643	0.44388
208085_s_at	chrXp22.3	ARHGAP6	Rho GTPase activating protein 6	0.00343304	0.6244
208140_s_at	chr17p11.2	LRRC48	leucine rich repeat containing 48	0.0106541	-0.41159
208153_s_at	chr5q32-q33	FAT2	FAT tumor suppressor homolog 2 (Drosophila)	0.0177332	-0.41789
208199_s_at	chr18pter-p11.2	ZFP161	zinc finger protein 161 homolog (mouse)	0.0426621	0.46345
208210_at	chr6q25.3-q26	MAS1	MAS1 oncogene	0.0177521	-0.45412
208256_at	chr19p13.3	EFNA2	ephrin-A2	0.0406305	0.43688
208268_at	chr8p21.2	ADAM28	ADAM metallopeptidase domain 28	0.0162252	-0.59083
208269_s_at	chr8p21.2	ADAM28	ADAM metallopeptidase domain 28	0.0109884	-0.55608
208287_at	chr6p21.3	HCG9	HLA complex group 9	0.0256059	0.40896
208364_at	chr2q11.2	INPP4A	inositol polyphosphate-4-phosphatase, type I, 107kDa	0.0100794	-0.43523
208426_x_at	chr19p13.3 /// chr19q13.4	KIR2DL3 /// KIR2DL4 /// KIR2DL5A	killer cell immunoglobulin-like receptor, two domains, long cytoplasmic tail, 3	0.0142115	-0.47971
208442_s_at	chr11q22-q23	ATM	ataxia telangiectasia mutated	0.00858934	-0.5131
208545_x_at	chr20q13.33	TAF4	TAF4 RNA polymerase II, TATA box binding protein (TBP)-associated factor, 135kDa	0.0347252	0.41452
208571_at	chr12q13.11 /// chr15q14 /// chr15q22.3-q23 /// chr4q32.3	ANP32A /// ANP32C /// ANP32D /// LOC723972	acidic (leucine-rich) nuclear phosphoprotein 32 family, member A /// acidic (leu	0.0215869	0.41135
208582_s_at	chr10q26.3	DUX1 /// DUX3 /// DUX5	double homeobox, 1 /// double homeobox, 3 /// double homeobox, 5	0.0003924	0.56625
208595_s_at	chr18q21	MBD1	methyl-CpG binding domain protein 1	0.0048369	0.44705
208650_s_at	chr6q21	CD24	CD24 molecule	0.0157079	-0.54595
208724_s_at	chr2p14	RAB1A	RAB1A, member RAS oncogene family	0.0319939	0.43319
208802_at	chr4q11	SRP72	signal recognition particle 72kDa	0.0483009	0.48748
208853_s_at	chr5q35	CANX	calnexin	0.0220767	0.48033
208879_x_at	chr20q13.33	PRPF6	PRP6 pre-mRNA processing factor 6 homolog (S. cerevisiae)	0.000649951	-0.52389
208892_s_at	chr12q22-q23	DUSP6	dual specificity phosphatase 6	0.0364862	0.45133
208893_s_at	chr12q22-q23	DUSP6	dual specificity phosphatase 6	0.0112216	0.58892
208897_s_at	chr2q14.1	DDX18	DEAD (Asp-Glu-Ala-Asp) box polypeptide 18	0.0356934	0.41403
208901_s_at	chr20q12-q13.1	TOP1	topoisomerase (DNA) I	0.00223413	0.63175
208914_at	chr16p12	GGA2	golgi associated, gamma adaptin ear containing, ARF binding protein 2	0.0392759	-0.44382
208915_s_at	chr16p12	GGA2	golgi associated, gamma adaptin ear containing, ARF binding protein 2	0.0220754	-0.53839
209048_s_at	chr20q13.12	ZMYND8	zinc finger, MYND-type containing 8	0.00263349	-0.55991
209089_at	chr3p24-p22	RAB5A	RAB5A, member RAS oncogene family	0.00460096	0.48868
209096_at	chr8q11.21	UBE2V2	ubiquitin-conjugating enzyme E2 variant 2	0.00971844	0.46946
209126_x_at	chr12q12-q13	KRT6B	keratin 6B	0.0304041	0.40915
209131_s_at	chr15q15.1-q15.2	SNAP23	synaptosomal-associated protein, 23kDa	0.0130952	-0.53943
209136_s_at	chr16q24.1	USP10	ubiquitin specific peptidase 10	0.0358296	-0.48583
209140_x_at	chr6p21.3	HLA-B	major histocompatibility complex, class I, B	0.00553975	0.55211
209245_s_at	chr17p13.2	KIF1C	kinesin family member 1C	0.0188083	-0.57381
209288_s_at	chr2p21	CDC42EP3	CDC42 effector protein (Rho GTPase binding) 3	0.0127313	0.44507
209306_s_at	chr11p15	SWAP70	SWAP switching B-cell complex 70kDa subunit	0.0297806	-0.48554
209373_at	chr2q13	MALL	mal, T-cell differentiation protein-like	0.0182286	0.49922
209583_s_at	chr3q12-q13	CD200	CD200 molecule	0.0402305	-0.48735
209596_at	chrXp22.33	MXRA5	matrix-remodelling associated 5	0.0454357	-0.50878
209659_s_at	chr13q34	CDC16	cell division cycle 16 homolog (S. cerevisiae)	0.00729035	-0.52408
209789_at	chr15q23	CORO2B	coronin, actin binding protein, 2B	0.0462212	-0.48764
209874_x_at	chr10q24.32	CNNM2	cyclin M2	0.0152304	-0.49864
209907_s_at	chr2pter-p25.1	ITSN2	intersectin 2	0.0432714	0.53087
209936_at	chr3p21.3	RBM5	RNA binding motif protein 5	0.00635363	-0.44367
209952_s_at	chr19p13.3-p13.2	MAP2K7	mitogen-activated protein kinase kinase 7	0.00133715	0.65473
209994_s_at	chr7q21.1 /// chr7q21.12	ABCB1 /// ABCB4	ATP-binding cassette, sub-family B (MDR/TAP), member 1 /// ATP-binding cassette,	0.00375749	-0.55878
209995_s_at	chr14q32.1	TCL1A	T-cell leukemia/lymphoma 1A	0.010942	-0.58481
210051_at	chr12q13.1	RAPGEF3	Rap guanine nucleotide exchange factor (GEF) 3	0.0378531	0.41942
210080_x_at	chr1p36.12	CELA3A	chymotrypsin-like elastase family, member 3A	0.0112908	0.46388
210083_at	chr15q22.3-q23	SEMA7A	semaphorin 7A, GPI membrane anchor (John Milton Hagen blood group)	0.0207872	0.47705
210150_s_at	chr20q13.2-q13.3	LAMA5	laminin, alpha 5	0.0424721	-0.42592
210265_x_at	chr12p13.31	POU5F1P3	POU class 5 homeobox 1 pseudogene 3	0.0343976	-0.45408
210266_s_at	chr1p13.1	TRIM33	tripartite motif-containing 33	0.00174084	-0.54469
210316_at	chr5q35.3	FLT4	fms-related tyrosine kinase 4	0.0118471	-0.42281
210321_at	chr14q11.2	GZMH	granzyme H (cathepsin G-like 2, protein h-CCPX)	0.0241566	0.42389
210347_s_at	chr2p16.1	BCL11A	B-cell CLL/lymphoma 11A (zinc finger protein)	0.00313599	-0.64547
210356_x_at	chr11q12	MS4A1	membrane-spanning 4-domains, subfamily A, member 1	0.00343901	-0.5973
210363_s_at	chr11q23	SCN2B	sodium channel, voltage-gated, type II, beta	0.00215456	0.65771
210392_x_at	chr9q33-q34.1	NR6A1	nuclear receptor subfamily 6, group A, member 1	0.0175074	0.52665
210442_at	chr2q12	IL1RL1	interleukin 1 receptor-like 1	0.0243684	-0.49432
210448_s_at	chr17p13.3	P2RX5	purinergic receptor P2X, ligand-gated ion channel, 5	0.000543741	-0.71627
210480_s_at	chr6q13	MYO6	myosin VI	0.00311175	0.40992
210495_x_at	chr2q34	FN1	fibronectin 1	0.0408509	-0.49071
210498_at	chr17q11-qter	CLTC	clathrin, heavy chain (Hc)	0.00154487	-0.43114
210528_at	chr1q25.3	MR1	major histocompatibility complex, class I-related	0.0167043	-0.42161
210544_s_at	chr17p11.2	ALDH3A2	aldehyde dehydrogenase 3 family, member A2	0.00129838	0.53033
210855_at	chr2p25.1	GREB1	GREB1 protein	0.0324951	0.40428
210870_s_at	chr6q24	EPM2A	epilepsy, progressive myoclonus type 2A, Lafora disease (laforin)	0.0320491	-0.45233
210956_at	chr10q11.2	PPYR1	pancreatic polypeptide receptor 1	0.0103886	-0.5027
211084_x_at	chr2p21	PRKD3	protein kinase D3	0.0183645	-0.46583
211148_s_at	chr8p23.1	ANGPT2	angiopoietin 2	0.0446784	-0.42477
211150_s_at	chr11q23.1	DLAT	dihydrolipoamide S-acetyltransferase	0.0388987	0.43649
211245_x_at	chr19q13.4	KIR2DL4	killer cell immunoglobulin-like receptor, two domains, long cytoplasmic tail, 4	0.0285514	-0.4379
211296_x_at	chr12q24.3	UBC	ubiquitin C	0.00692911	0.51502
211332_x_at	chr6p21.3	HFE	hemochromatosis	0.0108852	0.42073
211355_x_at	chr1p31	LEPR	leptin receptor	0.0459147	0.41089
211406_at	chr18q12	IER3IP1	immediate early response 3 interacting protein 1	0.0247335	0.40498
211407_at	chr19p13.12-p13.11	NDUFB7	NADH dehydrogenase (ubiquinone) 1 beta subcomplex, 7, 18kDa	0.0303845	0.4477
211457_at	chr15q26.1	GABARAPL3	GABA(A) receptors associated protein like 3 (pseudogene)	0.00346584	-0.57012
211483_x_at	chr22q12|7p14.3-p14.1	CAMK2B	calcium/calmodulin-dependent protein kinase II beta	0.0213449	0.53122
211660_at	chr19q13.2	POU2F2	POU class 2 homeobox 2	0.049471	-0.4751
211774_s_at	chr1p34.1	MMACHC	methylmalonic aciduria (cobalamin deficiency) cblC type, with homocystinuria	0.0390008	-0.42427
211795_s_at	chr5p13.1	FYB	FYN binding protein (FYB-120/130)	0.0156243	0.42147
211849_s_at	chr6q16	RNGTT	RNA guanylyltransferase and 5'-phosphatase	0.00787094	-0.40678
211903_s_at	chr1p34	MPL	myeloproliferative leukemia virus oncogene	0.0470529	0.43116
211914_x_at	chr17q11.2	NF1	neurofibromin 1	0.0243966	0.47454
211945_s_at	chr10p11.2	ITGB1	integrin, beta 1 (fibronectin receptor, beta polypeptide, antigen CD29 includes	0.0159076	0.52867
212010_s_at	chr3q22.1	CDV3	CDV3 homolog (mouse)	0.0337684	0.41368
212028_at	chr14q24.3	RBM25	RNA binding motif protein 25	0.0378686	-0.41377
212073_at	chr11p15.3 /// chr20p13	CSNK2A1 /// CSNK2A1P	casein kinase 2, alpha 1 polypeptide /// casein kinase 2, alpha 1 polypeptide ps	0.023755	-0.46986
212076_at	chr11q23	MLL	myeloid/lymphoid or mixed-lineage leukemia (trithorax homolog, Drosophila)	0.0139272	-0.43655
212155_at	chr1q42.13	RNF187	ring finger protein 187	0.0215119	-0.44975
212160_at	chr12q14.2	XPOT	exportin, tRNA (nuclear export receptor for tRNAs)	0.0154989	0.43552
212218_s_at	chr17q25	FASN	fatty acid synthase	0.0300766	0.47108
212248_at	chr8q22.1	MTDH	metadherin	0.0353313	0.45454
212254_s_at	chr6p12.1	DST	dystonin	0.0113845	0.44869
212307_s_at	chrXq13	OGT	O-linked N-acetylglucosamine (GlcNAc) transferase (UDP-N-acetylglucosamine:polyp	0.0171479	0.41697
212332_at	chr16q12.2	RBL2	retinoblastoma-like 2 (p130)	0.0136248	-0.42477
212386_at	chr18q21.1	TCF4	transcription factor 4	0.0200085	-0.40286
212387_at	chr18q21.1	TCF4	transcription factor 4	0.00128636	-0.56739
212402_at	chr13q14.13	ZC3H13	zinc finger CCCH-type containing 13	0.0244767	0.51568
212415_at	chrXq24	2010-09-06	septin 6	0.00380871	-0.42649
212416_at	chr5q13.3-q14.1	SCAMP1	secretory carrier membrane protein 1	0.0320053	0.52234
212418_at	chr13q13	ELF1	E74-like factor 1 (ets domain transcription factor)	0.0316964	0.41212
212489_at	chr9q34.2-q34.3	COL5A1	collagen, type V, alpha 1	0.0370173	-0.48129
212536_at	chr3q27	ATP11B	ATPase, class VI, type 11B	0.0405726	0.48209
212558_at	chr4q28.1	SPRY1	sprouty homolog 1, antagonist of FGF signaling (Drosophila)	0.0268784	-0.5316
212565_at	chr12p11.23	STK38L	serine/threonine kinase 38 like	0.040522	0.46465
212585_at	chr12q14	OSBPL8	oxysterol binding protein-like 8	0.0262468	0.4548
212590_at	chr11p15.2	RRAS2	related RAS viral (r-ras) oncogene homolog 2	0.00059306	-0.62101
212597_s_at	chr22q13.1	HMGXB4	HMG box domain containing 4	0.0475592	0.49152
212664_at	chr19p13.3	TUBB4	tubulin, beta 4	0.0140752	-0.45291
212676_at	chr17q11.2	NF1	neurofibromin 1	0.028705	0.45955
212686_at	chr12q14.1-q14.2	PPM1H	protein phosphatase 1H (PP2C domain containing)	0.0351495	0.47213
212827_at	chr14q32.33	IGHM	immunoglobulin heavy constant mu	0.0325929	-0.53054
212871_at	chr12q24.12-q24.13	MAPKAPK5	mitogen-activated protein kinase-activated protein kinase 5	0.0485078	0.49416
212904_at	chr1p36.32	LRRC47	leucine rich repeat containing 47	0.00368162	-0.52466
212966_at	chr22q11.21	HIC2	hypermethylated in cancer 2	0.048964	-0.4074
212997_s_at	chr17q23	TLK2	tousled-like kinase 2	0.0136926	0.44177
212998_x_at	chr6p21.3	HLA-DQB1 /// LOC100294318	major histocompatibility complex, class II, DQ beta 1 /// similar to major histo	0.0426419	-0.44642
213004_at	chr9q34	ANGPTL2	angiopoietin-like 2	0.0240582	0.44902
213046_at	chr14q11.2-q13	PABPN1	poly(A) binding protein, nuclear 1	0.00782688	-0.47987
213056_at	chr3p14.1	FRMD4B	FERM domain containing 4B	0.00377503	0.50114
213067_at	chr17p13	MYH10	myosin, heavy chain 10, non-muscle	0.0161469	-0.53202
213102_at	chr2q14.1	ACTR3	ARP3 actin-related protein 3 homolog (yeast)	0.0132287	0.4474
213117_at	chr9p22	KLHL9	kelch-like 9 (Drosophila)	0.0351574	0.52332
213119_at	chr5q33.1	SLC36A1	solute carrier family 36 (proton/amino acid symporter), member 1	0.0258879	0.48085
213225_at	chr2p21	PPM1B	protein phosphatase 1B (formerly 2C), magnesium-dependent, beta isoform	0.00166269	0.57579
213266_at	chr15q15	TUBGCP4	Tubulin, gamma complex associated protein 4	0.0361878	-0.42818
213327_s_at	chr13q12.13	USP12	ubiquitin specific peptidase 12	0.0435539	0.47085
213328_at	chr4q33	NEK1	NIMA (never in mitosis gene a)-related kinase 1	0.0233598	-0.53911
213341_at	chr5q22	FEM1C	fem-1 homolog c (C. elegans)	0.0177129	0.54622
213489_at	chr18q12.1	MAPRE2	Microtubule-associated protein, RP/EB family, member 2	0.0145235	-0.45239
213509_x_at	chr16q22.1	CES2	carboxylesterase 2 (intestine, liver)	0.0499266	-0.48002
213517_at	chr12q13.12-q13.13	PCBP2	poly(rC) binding protein 2	0.00485605	-0.41398
213543_at	chr5q33-q34	SGCD	sarcoglycan, delta (35kDa dystrophin-associated glycoprotein)	0.0120379	0.51541
213600_at	chr19q13.13	SIPA1L3	signal-induced proliferation-associated 1 like 3	0.0271992	-0.43908
213645_at	chr18p11.32	ENOSF1	enolase superfamily member 1	0.0300127	-0.5427
213772_s_at	chr16p12	GGA2	golgi associated, gamma adaptin ear containing, ARF binding protein 2	0.0174246	-0.5326
213854_at	chr22q13.1	SYNGR1	synaptogyrin 1	0.0281077	0.45562
213891_s_at	chr18q21.1	TCF4	transcription factor 4	0.00497199	-0.62583
213914_s_at	chr2p21	SPTBN1	Spectrin, beta, non-erythrocytic 1	0.0274188	-0.42693
213920_at	chr12q24.11-q24.12	CUX2	cut-like homeobox 2	0.011139	-0.49416
213933_at	chr1p31.2	PTGER3	prostaglandin E receptor 3 (subtype EP3)	0.00750935	0.6336
213956_at	chr1p36.13-q41	CEP350	centrosomal protein 350kDa	0.00816958	-0.42218
213969_x_at	chr3p21.3-p21.2	RPL29	ribosomal protein L29	0.0105268	-0.47575
213972_at	chr5q12-q13	FOXD1	Forkhead box D1	0.0162415	0.49477
213973_at	chr20p12	RRBP1	ribosome binding protein 1 homolog 180kDa (dog)	0.00648321	-0.48827
213998_s_at	chr22q13.1	DDX17	DEAD (Asp-Glu-Ala-Asp) box polypeptide 17	0.0153222	-0.4043
214039_s_at	chr8q22.1	LAPTM4B	lysosomal protein transmembrane 4 beta	0.010979	-0.50531
214053_at	chr2q33.3-q34	ERBB4	v-erb-a erythroblastic leukemia viral oncogene homolog 4 (avian)	0.0431484	0.42255
214064_at	chr3q22.1	TF	transferrin	0.0210589	0.40325
214075_at	chr1q32.3	NENF	neuron derived neurotrophic factor	0.0414203	0.44331
214117_s_at	chr3p25	BTD	biotinidase	0.0418306	-0.46082
214139_at	chr1q42.1-q43	ARID4B	AT rich interactive domain 4B (RBP1-like)	0.0119655	-0.47254
214191_at	chr7p22	ICA1	islet cell autoantigen 1, 69kDa	0.00196564	-0.56661
214192_at	chr17p13.2	NUP88	Nucleoporin 88kDa	0.00412642	-0.52277
214234_s_at	chr7q21.1	CYP3A5	cytochrome P450, family 3, subfamily A, polypeptide 5	6.46e-05	-0.61733
214235_at	chr7q21.1	CYP3A5	cytochrome P450, family 3, subfamily A, polypeptide 5	0.0241624	-0.44445
214250_at	chr11q13	NUMA1	nuclear mitotic apparatus protein 1	0.00455108	-0.5214
214305_s_at	chr2q33.1	SF3B1	splicing factor 3b, subunit 1, 155kDa	0.021106	-0.45034
214368_at	chr11q13	RASGRP2	RAS guanyl releasing protein 2 (calcium and DAG-regulated)	0.0392858	-0.51213
214380_at	chr19q13.42	PRPF31	PRP31 pre-mRNA processing factor 31 homolog (S. cerevisiae)	0.0490181	-0.43857
214472_at	chr6p21.3	HIST1H2AD /// HIST1H3D	histone cluster 1, H2ad /// histone cluster 1, H3d	0.0370563	-0.4452
214623_at	chr22q11	FBXW4P1	F-box and WD repeat domain containing 4 pseudogene 1	0.0427766	-0.45014
214638_s_at	chr2q21.3	CCNT2	cyclin T2	0.0263111	0.51634
214647_s_at	chr6p21.3	HFE	hemochromatosis	0.0342365	0.41479
214651_s_at	chr7p15-p14	HOXA9	homeobox A9	0.010199	0.6496
214652_at	chr5q35.1	DRD1	dopamine receptor D1	0.0498657	0.4423
214673_s_at	chrXp11.22	HUWE1	HECT, UBA and WWE domain containing 1	0.0489058	-0.44221
214684_at	chr15q26	MEF2A	myocyte enhancer factor 2A	0.00855814	0.59655
214692_s_at	chr8q24.3	JRK	jerky homolog (mouse)	0.0475645	-0.4346
214740_at	chr7p13 /// chr7q22.1	POLR2J /// POLR2J2 /// POLR2J3 /// POLR2J4	polymerase (RNA) II (DNA directed) polypeptide J, 13.3kDa /// polymerase (RNA) I	0.00673528	-0.53726
214745_at	chr3q25.31	PLCH1	phospholipase C, eta 1	0.0416943	0.43032
214751_at	chr19q13.41	ZNF468	zinc finger protein 468	0.0186148	0.4821
214755_at	chr9q34.3	UAP1L1	UDP-N-acteylglucosamine pyrophosphorylase 1-like 1	0.0407962	0.41173
214925_s_at	chr9q33-q34	SPTAN1	spectrin, alpha, non-erythrocytic 1 (alpha-fodrin)	0.000520238	-0.54563
214936_at	chr13q14.13-q14.2	LRCH1	leucine-rich repeats and calponin homology (CH) domain containing 1	0.0177769	-0.46201
214948_s_at	chr3p21-p12	TMF1	TATA element modulatory factor 1	0.00331928	-0.44839
214956_at	chr2p14	AAK1	AP2 associated kinase 1	0.0381638	-0.53343
215037_s_at	chr20q11.21	BCL2L1	BCL2-like 1	0.0232404	-0.55211
215135_at	chr2q35	DNPEP	aspartyl aminopeptidase	0.00945771	-0.44159
215156_at	chr15q25.1	WDR61	WD repeat domain 61	0.0138528	-0.44245
215162_at	chr14q13.2	GARNL1	GTPase activating Rap/RanGAP domain-like 1	0.0102202	-0.58293
215174_at	chr1q24.3	FMO6P	flavin containing monooxygenase 6 pseudogene	0.0136676	-0.58157
215237_at	chr13q32.3	DOCK9	dedicator of cytokinesis 9	0.0238255	-0.45258
215275_at	chr1q32.3-q41	TRAF3IP3	TRAF3 interacting protein 3	0.0397095	-0.43405
215336_at	chr13q14.11	AKAP11	A kinase (PRKA) anchor protein 11	0.0412875	-0.49012
215393_s_at	chr2q24.3	COBLL1	COBL-like 1	0.019492	-0.53105
215411_s_at	chr6q21	TRAF3IP2	TRAF3 interacting protein 2	0.0263676	-0.41593
215527_at	chr6q11.1	KHDRBS2	KH domain containing, RNA binding, signal transduction associated 2	0.011677	-0.5164
215544_s_at	chr20p13	UBOX5	U-box domain containing 5	0.0111423	-0.41219
215567_at	chr14q24.3	FCF1	FCF1 small subunit (SSU) processome component homolog (S. cerevisiae)	0.00904746	-0.41793
215611_at	chr15q21	TCF12	transcription factor 12	0.0050969	-0.57754
215649_s_at	chr12q24	MVK	mevalonate kinase	0.0239753	-0.51901
215663_at	chr3q25	MBNL1	muscleblind-like (Drosophila)	0.00208514	-0.48712
215666_at	chr6p21.3	HLA-DRB4	major histocompatibility complex, class II, DR beta 4	0.0120954	0.61053
215698_at	chr12p11	KDM5A	lysine (K)-specific demethylase 5A	0.0105358	-0.5409
215739_s_at	chr13q34	TUBGCP3	tubulin, gamma complex associated protein 3	0.00279027	-0.48522
215890_at	chr5q31.3-q33.1	GM2A	GM2 ganglioside activator	0.0473077	0.45078
215891_s_at	chr5q31.3-q33.1	GM2A	GM2 ganglioside activator	0.0293689	0.52074
216023_at	chr19p13.3	KDM4B	lysine (K)-specific demethylase 4B	0.0129101	-0.57376
216031_x_at	chr16p13.3	HN1L	hematological and neurological expressed 1-like	0.0133481	0.45883
216176_at	---	HCRP1	hepatocellular carcinoma-related HCRP1	0.00568321	-0.44254
216281_at	chr14q32.13	DICER1	dicer 1, ribonuclease type III	0.0150596	-0.46412
216327_s_at	chr19q13.33-q13.41	SIGLEC8	sialic acid binding Ig-like lectin 8	0.0086689	0.58942
216379_x_at	chr6q21	CD24	CD24 molecule	0.0459811	-0.48116
216392_s_at	chr10q25-q26	SEC23IP	SEC23 interacting protein	0.00844915	-0.41419
216417_x_at	chr17q21.3	HOXB9	homeobox B9	0.0255497	0.48343
216458_at	chr2p25.1	PQLC3	PQ loop repeat containing 3	0.0084859	-0.46828
216544_at	chrYq11.223	RBMY2FP	RNA binding motif protein, Y-linked, family 2, member F pseudogene	0.0380635	0.46798
216699_s_at	chr19q13.3	KLK1	kallikrein 1	0.0166711	-0.48557
216727_at	chr6p21	STK38	Serine/threonine kinase 38	0.0220825	-0.4799
216755_at	chr3p22.3	OSBPL10	oxysterol binding protein-like 10	0.0255636	-0.50873
216869_at	chr7p14.3	PDE1C	phosphodiesterase 1C, calmodulin-dependent 70kDa	0.00734387	0.44497
216937_s_at	chrXp22.13	RS1	retinoschisin 1	0.00393327	0.61064
217109_at	chr3q29	MUC4	mucin 4, cell surface associated	0.0312422	-0.40873
217111_at	chr5p13	AMACR	alpha-methylacyl-CoA racemase	0.0132509	-0.48038
217255_at	chr5q35	SQSTM1	sequestosome 1	0.00577638	0.46684
217268_at	chr3q21.3	RAB7A	RAB7A, member RAS oncogene family	0.0107891	-0.40528
217315_s_at	chr19q13.3-q13.4	KLK13	kallikrein-related peptidase 13	0.0408754	0.46875
217387_at	chrXq23	CAPN6	calpain 6	0.039996	-0.42125
217418_x_at	chr11q12	MS4A1	membrane-spanning 4-domains, subfamily A, member 1	0.00655582	-0.55894
217422_s_at	chr19q13.1	CD22	CD22 molecule	0.0222047	-0.55986
217477_at	chr9q13	PIP5K1B	phosphatidylinositol-4-phosphate 5-kinase, type I, beta	0.00991026	-0.48489
217603_at	chr12q24.31	ATP6V0A2	ATPase, H+ transporting, lysosomal V0 subunit a2	0.0344634	-0.4619
217627_at	chr19q13.12	ZNF573	zinc finger protein 573	0.024143	-0.43536
217759_at	chr11p13	TRIM44	tripartite motif-containing 44	0.00247016	-0.58342
217813_s_at	chr9q22.1-q22.3	SPIN1	spindlin 1	0.0231813	-0.4479
217814_at	chr17q23.3	CCDC47	coiled-coil domain containing 47	0.0192003	0.50343
217825_s_at	chr6q15	UBE2J1	ubiquitin-conjugating enzyme E2, J1 (UBC6 homolog, yeast)	0.0432158	0.43928
217830_s_at	chr20p13	NSFL1C	NSFL1 (p97) cofactor (p47)	0.0268869	-0.4092
217841_s_at	chr11q13.4	PPME1	protein phosphatase methylesterase 1	0.0388551	-0.40638
217877_s_at	chr1p34.1	GPBP1L1	GC-rich promoter binding protein 1-like 1	0.0305926	0.44968
217900_at	chr1q41	IARS2	isoleucyl-tRNA synthetase 2, mitochondrial	0.0003659	0.75015
217920_at	chr1p13	MAN1A2	mannosidase, alpha, class 1A, member 2	0.0327617	0.51919
218002_s_at	chr5q31	CXCL14	chemokine (C-X-C motif) ligand 14	0.00412686	0.47913
218010_x_at	chr20q13.33	PPDPF	pancreatic progenitor cell differentiation and proliferation factor homolog (zeb	0.012025	-0.48423
218015_s_at	chr6p25.2	WRNIP1	Werner helicase interacting protein 1	0.0332292	0.45039
218064_s_at	chr19p13.12	AKAP8L	A kinase (PRKA) anchor protein 8-like	0.015332	-0.42748
218101_s_at	chr11q14.1	NDUFC2	NADH dehydrogenase (ubiquinone) 1, subcomplex unknown, 2, 14.5kDa	0.0280567	0.51093
218171_at	chr18q21.32-q21.33	VPS4B	vacuolar protein sorting 4 homolog B (S. cerevisiae)	0.0313806	0.42581
218224_at	chr14q24.3	PNMA1	paraneoplastic antigen MA1	0.0420184	0.51357
218235_s_at	chr1p34.3	UTP11L	UTP11-like, U3 small nucleolar ribonucleoprotein, (yeast)	0.0362933	-0.48397
218252_at	chr13q14	CKAP2	cytoskeleton associated protein 2	0.00626067	0.54332
218320_s_at	chrXp11.23	NDUFB11	NADH dehydrogenase (ubiquinone) 1 beta subcomplex, 11, 17.3kDa	0.00882511	-0.52241
218348_s_at	chr16p13-p12	ZC3H7A	zinc finger CCCH-type containing 7A	0.0481628	0.49525
218377_s_at	chr21q22.11	RWDD2B	RWD domain containing 2B	0.00775757	-0.52994
218449_at	chr4q35.1	UFSP2	UFM1-specific peptidase 2	0.0227437	0.43111
218465_at	chr4p13	TMEM33	transmembrane protein 33	0.034263	0.43954
218495_at	chrXp11.23-p11.22	UXT	ubiquitously-expressed transcript	0.0059912	-0.46845
218530_at	chr16q22	FHOD1	formin homology 2 domain containing 1	0.0217289	0.42258
218554_s_at	chr1q22	ASH1L	ash1 (absent, small, or homeotic)-like (Drosophila)	0.0250764	-0.49867
218557_at	chr3q12.2	NIT2	nitrilase family, member 2	0.0136964	-0.51524
218587_s_at	chr3q13.33	KTELC1	KTEL (Lys-Tyr-Glu-Leu) containing 1	0.00689111	-0.59034
218602_s_at	chr9p22.1	HAUS6	HAUS augmin-like complex, subunit 6	0.0378287	0.44348
218637_at	chr18q11.2-q12.1	IMPACT	Impact homolog (mouse)	0.0344183	0.40708
218659_at	chr2p24.1	ASXL2	additional sex combs like 2 (Drosophila)	0.0185731	-0.42715
218718_at	chr4q32	PDGFC	platelet derived growth factor C	0.0307796	0.48196
218724_s_at	chr20q11.2-q12	TGIF2	TGFB-induced factor homeobox 2	0.0220626	-0.48917
218836_at	chr6p21.3 /// chr6p22.1	RPP21 /// TRIM39 /// TRIM39R	ribonuclease P/MRP 21kDa subunit /// tripartite motif-containing 39 /// TRIM39-l	0.0392504	-0.46508
218856_at	chr6p21.1-p12.2	TNFRSF21	tumor necrosis factor receptor superfamily, member 21	0.0348623	-0.45443
218884_s_at	chr4p12	GUF1	GUF1 GTPase homolog (S. cerevisiae)	0.0456518	-0.4176
219016_at	chr20p13	FASTKD5	FAST kinase domains 5	0.00862874	0.55893
219046_s_at	---	PKNOX2	PBX/knotted 1 homeobox 2	0.0109252	-0.47051
219112_at	chr5q31.1	RAPGEF6	Rap guanine nucleotide exchange factor (GEF) 6	0.0096433	-0.43247
219123_at	chr17p13-p12	ZNF232	zinc finger protein 232	0.0179806	-0.50375
219157_at	chr4q21.2	KLHL2	kelch-like 2, Mayven (Drosophila)	0.0494672	0.42009
219213_at	chr21q21.2	JAM2	junctional adhesion molecule 2	0.031431	-0.50639
219297_at	chrXq24	WDR44	WD repeat domain 44	0.00164892	0.57769
219307_at	chr6q21	PDSS2	prenyl (decaprenyl) diphosphate synthase, subunit 2	0.00777075	0.63237
219331_s_at	chr1q32.1	KLHDC8A	kelch domain containing 8A	0.0030099	-0.6482
219345_at	chr1p36.13-q31.3	BOLA1	bolA homolog 1 (E. coli)	0.0274305	-0.46392
219357_at	chr22q13.1	GTPBP1	GTP binding protein 1	0.0386224	-0.41792
219384_s_at	chr16q23.1	ADAT1	adenosine deaminase, tRNA-specific 1	0.0146561	-0.5478
219451_at	chr10p12	MSRB2	methionine sulfoxide reductase B2	0.0288951	-0.48323
219497_s_at	chr2p16.1	BCL11A	B-cell CLL/lymphoma 11A (zinc finger protein)	0.00491728	-0.456
219498_s_at	chr2p16.1	BCL11A	B-cell CLL/lymphoma 11A (zinc finger protein)	3.7e-05	-0.72649
219521_at	chr11q25	B3GAT1	beta-1,3-glucuronyltransferase 1 (glucuronosyltransferase P)	0.0415526	0.48148
219562_at	chr16p13.3	RAB26	RAB26, member RAS oncogene family	0.032454	-0.48567
219582_at	chr6q13	OGFRL1	opioid growth factor receptor-like 1	0.0260421	0.53253
219610_at	chr5q13.2	RGNEF	Rho-guanine nucleotide exchange factor	0.0368615	0.47248
219616_at	chr12q21.31	ACSS3	acyl-CoA synthetase short-chain family member 3	0.00908249	0.50983
219658_at	chr5q13.2	PTCD2	pentatricopeptide repeat domain 2	0.00676516	-0.49735
219667_s_at	chr4q24	BANK1	B-cell scaffold protein with ankyrin repeats 1	0.019478	-0.50605
219677_at	chr1p36.22	SPSB1	splA/ryanodine receptor domain and SOCS box containing 1	0.00799786	-0.51122
219696_at	chr1q31.3	DENND1B	DENN/MADD domain containing 1B	0.0151338	0.46124
219737_s_at	chr13q14.3-q21.1	PCDH9	protocadherin 9	0.0158191	-0.51717
219751_at	chr16q21	SETD6	SET domain containing 6	0.012162	-0.44289
219802_at	chr12p12.1	PYROXD1	pyridine nucleotide-disulphide oxidoreductase domain 1	0.0336227	0.52815
219820_at	chr19q13.1-q13.4	SLC6A16	solute carrier family 6, member 16	0.0259523	-0.50584
219840_s_at	chr14q32.1	TCL6	T-cell leukemia/lymphoma 6	0.046492	-0.47111
219842_at	chr5p15.2	ARL15	ADP-ribosylation factor-like 15	0.0204899	0.47276
219993_at	chr8q11.23	SOX17	SRY (sex determining region Y)-box 17	0.0453038	0.43738
220015_at	chr1p36.22	CASZ1	castor zinc finger 1	0.0136905	-0.4411
220068_at	chr22q11.23|22q11	VPREB3	pre-B lymphocyte 3	0.0388365	-0.47854
220078_at	chr1p36.12	USP48	ubiquitin specific peptidase 48	0.000833624	-0.5061
220132_s_at	chr12p13	CLEC2D	C-type lectin domain family 2, member D	0.0326412	0.52535
220156_at	chr8q11.21	EFCAB1	EF-hand calcium binding domain 1	0.00476275	-0.58581
220168_at	chr12p12.1	CASC1	cancer susceptibility candidate 1	0.00792195	-0.46176
220221_at	chr1p36.22	VPS13D	vacuolar protein sorting 13 homolog D (S. cerevisiae)	0.000152223	-0.49816
220243_at	chr11q24.3	ZBTB44	zinc finger and BTB domain containing 44	0.0166524	-0.45655
220296_at	chr5q33.2	GALNT10	UDP-N-acetyl-alpha-D-galactosamine:polypeptide N-acetylgalactosaminyltransferase	0.0200442	-0.48647
220322_at	chr2q12-q21	IL1F9	interleukin 1 family, member 9	0.040455	-0.40478
220387_s_at	chr1p31.1	HHLA3	HERV-H LTR-associating 3	0.0179436	-0.48909
220400_at	chr8q22.2	VPS13B	vacuolar protein sorting 13 homolog B (yeast)	0.0432995	-0.46032
220464_at	chr13q34	MCF2L	MCF.2 cell line derived transforming sequence-like	0.0023937	0.49348
220472_at	chr4p15.2	ZCCHC4	zinc finger, CCHC domain containing 4	0.0437285	-0.49763
220473_s_at	chr4p15.2	ZCCHC4	zinc finger, CCHC domain containing 4	0.00383517	-0.48133
220546_at	chr11q23	MLL	myeloid/lymphoid or mixed-lineage leukemia (trithorax homolog, Drosophila)	0.0141181	-0.46216
220674_at	chr19q13.1	CD22	CD22 molecule	0.0112744	-0.57389
220676_at	chr11q25	ADAMTS8	ADAM metallopeptidase with thrombospondin type 1 motif, 8	0.036798	-0.4474
220704_at	chr7p13-p11.1	IKZF1	IKAROS family zinc finger 1 (Ikaros)	0.00697745	-0.42325
220730_at	chr16q24.3	ZNF778	zinc finger protein 778	0.0395928	-0.4793
220732_at	chr8q13.2	PREX2	phosphatidylinositol-3,4,5-trisphosphate-dependent Rac exchange factor 2	0.00745613	-0.50468
220839_at	chr2q31.1	METTL5	methyltransferase like 5	0.0226287	-0.41317
220848_x_at	chr9q34	OBP2A	odorant binding protein 2A	0.0112008	-0.43518
220981_x_at	chrXq22.1	NXF2	nuclear RNA export factor 2	0.0441085	0.41876
221019_s_at	chr18pter-p11.3	COLEC12	collectin sub-family member 12	0.0132204	0.51709
221054_s_at	chr14q32.1	TCL6	T-cell leukemia/lymphoma 6	0.00199344	-0.5604
221064_s_at	chr16p13.3	UNKL	unkempt homolog (Drosophila)-like	0.00601751	-0.40003
221079_s_at	chr17q23.2 /// chr7q32.1	METTL2A /// METTL2B	methyltransferase like 2A /// methyltransferase like 2B	0.0163725	-0.49048
221113_s_at	chr7q31	WNT16	wingless-type MMTV integration site family, member 16	0.049038	-0.40071
221124_s_at	chr20p11.23-p11.22	VSX1	visual system homeobox 1	0.0462904	0.47317
221191_at	chr7q11.23-q21.1	STAG3L1	stromal antigen 3-like 1	0.0180519	-0.42092
221198_at	chr11p15.5	SCT	secretin	0.0182441	-0.45002
221224_s_at	chr17q21.31	DCAKD	dephospho-CoA kinase domain containing	0.0102986	-0.53351
221227_x_at	chr6q16.2	COQ3	coenzyme Q3 homolog, methyltransferase (S. cerevisiae)	0.0028921	-0.50516
221239_s_at	chr1q21	FCRL2	Fc receptor-like 2	0.0467209	-0.45487
221262_s_at	chr22q11.2 /// chr22q11.23	MIF /// SLC2A11	macrophage migration inhibitory factor (glycosylation-inhibiting factor) /// sol	0.0433952	-0.40666
221274_s_at	chr2q11.2	LMAN2L	lectin, mannose-binding 2-like	0.0182253	-0.43771
221283_at	chr6p21	RUNX2	runt-related transcription factor 2	0.0445104	-0.43718
221347_at	chr15q26	CHRM5	cholinergic receptor, muscarinic 5	0.0324912	0.48969
221348_at	chr2q24-qter	NPPC	natriuretic peptide precursor C	0.0402062	0.46134
221451_s_at	chr6p21.33-p21.31	OR2W1	olfactory receptor, family 2, subfamily W, member 1	0.016907	-0.44465
221456_at	chr7q31.3-q32	TAS2R3	taste receptor, type 2, member 3	0.021972	-0.44013
221502_at	chr13q14.3	KPNA3	karyopherin alpha 3 (importin alpha 4)	0.0294267	0.50017
221583_s_at	chr10q22.3	KCNMA1	potassium large conductance calcium-activated channel, subfamily M, alpha member	0.0296207	0.47879
221584_s_at	chr10q22.3	KCNMA1	potassium large conductance calcium-activated channel, subfamily M, alpha member	0.0131865	0.54177
221601_s_at	chr1q32.1	FAIM3	Fas apoptotic inhibitory molecule 3	0.0457994	-0.50338
221615_at	chr1p34.3 /// chr1p35-p32	BMP8A /// BMP8B	bone morphogenetic protein 8a /// bone morphogenetic protein 8b	0.0123967	-0.506
221616_s_at	chrXq13.1-q21.1	TAF9B	TAF9B RNA polymerase II, TATA box binding protein (TBP)-associated factor, 31kDa	0.0374528	-0.40664
221617_at	chrXq13.1-q21.1	TAF9B	TAF9B RNA polymerase II, TATA box binding protein (TBP)-associated factor, 31kDa	0.0129526	-0.56917
221871_s_at	chr3q12.2	TFG	TRK-fused gene	0.0155848	-0.51271
221875_x_at	chr6p21.3	HLA-F	major histocompatibility complex, class I, F	0.0357988	0.47352
221899_at	chr13q13.1	N4BP2L2	NEDD4 binding protein 2-like 2	0.0050336	-0.49289
221909_at	chr12q24.22	RNFT2	ring finger protein, transmembrane 2	0.0297783	-0.50668
221986_s_at	chr3q27.1	KLHL24	kelch-like 24 (Drosophila)	0.0008052	-0.53319
222005_s_at	chr11p11	GNG3	guanine nucleotide binding protein (G protein), gamma 3	0.025054	-0.47038
222024_s_at	chr15q24-q25	AKAP13	A kinase (PRKA) anchor protein 13	0.017839	-0.42496
222141_at	chr22q11.21	KLHL22	kelch-like 22 (Drosophila)	0.0494417	-0.44021
222146_s_at	chr18q21.1	TCF4	transcription factor 4	0.00232128	-0.62161
222186_at	chr15q25.1	ZFAND6	Zinc finger, AN1-type domain 6	0.0187296	-0.48695
222225_at	chr8p23.3	RPL23AP53	ribosomal protein L23a pseudogene 53	0.0442819	-0.4707
222285_at	chr14q32.33	IGHD	immunoglobulin heavy constant delta	0.0242219	-0.5733
222310_at	chr21q22.1	SFRS15	splicing factor, arginine/serine-rich 15	0.00402255	-0.51109
222311_s_at	chr21q22.1	SFRS15	splicing factor, arginine/serine-rich 15	0.00487338	-0.46833
222374_at	chr10q24.32	BTRC	beta-transducin repeat containing	0.0446807	-0.44214
222381_at	chr5p15.33	PDCD6	Programmed cell death 6	0.0268235	-0.40723
222387_s_at	chr16q12	VPS35	vacuolar protein sorting 35 homolog (S. cerevisiae)	0.0454531	-0.424
222390_at	---	WAC	WW domain containing adaptor with coiled-coil	0.0208574	0.49708
222391_at	chr6q14.1	TMEM30A	transmembrane protein 30A	0.00238329	0.62369
222404_x_at	chr15q22.2	PTPLAD1	protein tyrosine phosphatase-like A domain containing 1	0.0429484	-0.42412
222415_at	chr7q36.1	MLL3	myeloid/lymphoid or mixed-lineage leukemia 3	0.0487903	0.46094
222441_x_at	chr20q13.32	SLMO2	slowmo homolog 2 (Drosophila)	0.022477	0.49898
222450_at	chr20q13.31|20q13.31-q13.33	PMEPA1	prostate transmembrane protein, androgen induced 1	0.0099957	-0.50524
222488_s_at	chr5q31-q32	DCTN4	dynactin 4 (p62)	0.0390661	0.42793
222544_s_at	chr8p11.2	WHSC1L1	Wolf-Hirschhorn syndrome candidate 1-like 1	0.00378399	-0.57063
222549_at	chr3q28-q29	CLDN1	claudin 1	0.0298166	-0.50755
222626_at	chr13q31.1	RBM26	RNA binding motif protein 26	0.00460527	-0.50112
222708_s_at	chr9q31.1	STX17	syntaxin 17	0.000242463	-0.55945
222792_s_at	chr12q21.31	CCDC59	coiled-coil domain containing 59	0.00240451	0.57688
222819_at	chrXp22	CTPS2	CTP synthase II	0.0280364	-0.51638
222829_s_at	chr6q22.33-q23.1	IL20RA	interleukin 20 receptor, alpha	0.0314266	0.50093
222830_at	chr2p25.1	GRHL1	grainyhead-like 1 (Drosophila)	0.0290023	0.46368
222846_at	chr15q22.2	RAB8B	RAB8B, member RAS oncogene family	0.0340696	0.40505
222847_s_at	chr14q13.1	EGLN3	egl nine homolog 3 (C. elegans)	0.00931696	-0.48644
222855_s_at	chr17p11.2	TRPV2	transient receptor potential cation channel, subfamily V, member 2	0.0054332	-0.47805
222875_at	chr17p13.2	DHX33	DEAH (Asp-Glu-Ala-His) box polypeptide 33	0.00362469	-0.4786
222891_s_at	chr2p16.1	BCL11A	B-cell CLL/lymphoma 11A (zinc finger protein)	3.95e-05	-0.70143
222915_s_at	chr4q24	BANK1	B-cell scaffold protein with ankyrin repeats 1	0.015552	-0.59028
222936_s_at	chr1q44	PPPDE1	PPPDE peptidase domain containing 1	0.0259626	-0.41834
222954_at	chr3q13.33	FBXO40	F-box protein 40	0.0458152	0.45679
222978_at	chr9q34.2	SURF4	surfeit 4	0.0436778	0.45673
223028_s_at	chr6q25.1-q26	SNX9	sorting nexin 9	0.000612662	-0.5738
223078_s_at	chr15q21.1-q21.2	TMOD3	tropomodulin 3 (ubiquitous)	0.0329385	0.40148
223113_at	chr11q12.2	TMEM138	transmembrane protein 138	0.0274951	-0.42825
223165_s_at	chr3p21.31	IP6K2	inositol hexakisphosphate kinase 2	0.0146351	-0.46658
223182_s_at	chr21q22.3	AGPAT3	1-acylglycerol-3-phosphate O-acyltransferase 3	0.00184233	-0.43573
223185_s_at	chr12p11.23-p12.1	BHLHE41	basic helix-loop-helix family, member e41	0.0310534	-0.45325
223195_s_at	chr1p35.3	SESN2	sestrin 2	0.0255137	-0.51787
223238_s_at	chr3p21	PBRM1	polybromo 1	0.0428545	0.40391
223288_at	---	USP38	ubiquitin specific peptidase 38	0.0215745	0.53309
223289_s_at	---	USP38	ubiquitin specific peptidase 38	0.000158213	0.65013
223307_at	chr12p13	CDCA3	cell division cycle associated 3	0.0371462	0.4697
223373_s_at	chr4q25	PLA2G12A	phospholipase A2, group XIIA	0.0335513	0.4788
223418_x_at	chr1p32.3-p31.3	ANKRD13C	ankyrin repeat domain 13C	0.0295432	0.45277
223551_at	chr6q22.31	PKIB	protein kinase (cAMP-dependent, catalytic) inhibitor beta	0.0167814	-0.5015
223568_s_at	chr8p11.23	PPAPDC1B	phosphatidic acid phosphatase type 2 domain containing 1B	0.00965573	-0.61878
223569_at	chr8p11.23	PPAPDC1B	phosphatidic acid phosphatase type 2 domain containing 1B	0.0406286	-0.48546
223627_at	chr15q25.2	MEX3B	mex-3 homolog B (C. elegans)	0.0209112	0.43466
223738_s_at	chr4p14	PGM2	phosphoglucomutase 2	0.00150654	0.61311
223763_at	chr6p22.3	DTNBP1	dystrobrevin binding protein 1	0.00402724	-0.56347
223786_at	chr16q22	CHST6	carbohydrate (N-acetylglucosamine 6-O) sulfotransferase 6	0.0238029	-0.49796
223795_at	chr17q25.3	TSPAN10	tetraspanin 10	0.00627457	-0.54797
223841_s_at	chr5q15	SPATA9	spermatogenesis associated 9	0.0181662	-0.49062
223884_at	chr1q32.1	OPTC	opticin	0.039465	0.41061
223924_at	chr17q21.2	TTC25	tetratricopeptide repeat domain 25	0.0157625	-0.49891
223936_s_at	chr3p14.1	FOXP1	forkhead box P1	0.00598669	-0.44509
223946_at	chr6q22.33-q24.1	MED23	mediator complex subunit 23	0.0266354	-0.4196
223965_at	chr1p35.3	TRNAU1AP	tRNA selenocysteine 1 associated protein 1	0.0417949	-0.41873
223966_at	chr4q24	UBE2D3	ubiquitin-conjugating enzyme E2D 3 (UBC4/5 homolog, yeast)	0.0391725	-0.47543
223989_s_at	chr11q23.1-q23.2	REXO2	REX2, RNA exonuclease 2 homolog (S. cerevisiae)	0.0418824	0.45987
224027_at	chr5p12	CCL28	chemokine (C-C motif) ligand 28	0.0199608	-0.44887
224041_at	chrYq11.223	TTTY6	testis-specific transcript, Y-linked 6 (non-protein coding)	0.00130946	0.58396
224079_at	chr16q24	IL17C	interleukin 17C	0.0344843	-0.44253
224137_at	chr19q13.4	CACNG7	calcium channel, voltage-dependent, gamma subunit 7	0.038965	0.42326
224210_s_at	chr20q11.22	PXMP4	peroxisomal membrane protein 4, 24kDa	0.00772036	-0.45854
224306_at	chr7p13	NPC1L1	NPC1 (Niemann-Pick disease, type C1, gene)-like 1	0.0411617	0.40076
224365_s_at	chr16p13.3	TIGD7	tigger transposable element derived 7	0.0242699	0.53205
224406_s_at	chr1q21	FCRL5	Fc receptor-like 5	0.0417545	-0.48395
224618_at	chr9q32	ROD1	ROD1 regulator of differentiation 1 (S. pombe)	0.0422617	0.46348
224642_at	chr3q29	FYTTD1	forty-two-three domain containing 1	0.0110854	0.53721
224666_at	chr16p12.1	NSMCE1	non-SMC element 1 homolog (S. cerevisiae)	0.0288733	-0.50431
224709_s_at	chr5q23.3-q31.1	CDC42SE2	CDC42 small effector 2	0.00476762	0.57002
224735_at	chr11q12.2	CYBASC3	cytochrome b, ascorbate dependent 3	0.0116782	-0.61975
224793_s_at	chr9q22	TGFBR1	transforming growth factor, beta receptor 1	0.00359981	0.56905
224802_at	chr13q31.1	NDFIP2	Nedd4 family interacting protein 2	0.0366667	0.47543
224821_at	chr3p21.2	ABHD14B	abhydrolase domain containing 14B	0.0368614	-0.46552
224844_at	chr4p11	SLAIN2	SLAIN motif family, member 2	0.0145708	0.48895
224906_at	chr12q12	ANO6	anoctamin 6	0.0267034	0.47317
224943_at	chr14q32.12	BTBD7	BTB (POZ) domain containing 7	0.00138665	-0.50851
224960_at	chr12q23.1	SCYL2	SCY1-like 2 (S. cerevisiae)	0.0452681	0.45701
224985_at	chr1p13.2	NRAS	neuroblastoma RAS viral (v-ras) oncogene homolog	0.0373153	0.42564
224994_at	chr4q26	CAMK2D	calcium/calmodulin-dependent protein kinase II delta	0.0373887	-0.45154
224995_at	chr18p11.21	SPIRE1	spire homolog 1 (Drosophila)	0.0359692	0.43036
225081_s_at	chr7p15.3	CDCA7L	cell division cycle associated 7-like	0.00182195	-0.58658
225116_at	chr7q32-q34	HIPK2	homeodomain interacting protein kinase 2	0.00394824	-0.43966
225125_at	chrXq26.3	MMGT1	membrane magnesium transporter 1	0.0300812	0.43603
225133_at	chr4p14	KLF3	Kruppel-like factor 3 (basic)	0.0481811	0.45762
225136_at	chr8p11.22	PLEKHA2	pleckstrin homology domain containing, family A (phosphoinositide binding specif	0.0163795	-0.51726
225164_s_at	chr15q15.1	EIF2AK4	eukaryotic translation initiation factor 2 alpha kinase 4	0.000589351	0.66811
225173_at	chr6q22.33	ARHGAP18	Rho GTPase activating protein 18	0.0469965	0.44351
225264_at	chr6q16.1	RARS2	arginyl-tRNA synthetase 2, mitochondrial	0.039389	-0.52136
225320_at	chr10q22.1	CCDC109A	coiled-coil domain containing 109A	0.0237875	0.50973
225325_at	chr2q32.2	MFSD6	major facilitator superfamily domain containing 6	0.00331245	0.57478
225383_at	chrXq28	ZNF275	zinc finger protein 275	0.0420852	-0.45766
225433_at	chr14q31.1	GTF2A1	General transcription factor IIA, 1, 19/37kDa	0.044882	0.4523
225450_at	chr11q14.3	AMOTL1	angiomotin like 1	0.0236653	-0.41436
225507_at	chr6q16.3	SFRS18	splicing factor, arginine/serine-rich 18	0.0175238	-0.42808
225526_at	chr7q32	MKLN1	muskelin 1, intracellular mediator containing kelch motifs	0.00810617	0.64281
225585_at	chr13q34	RAP2A	RAP2A, member of RAS oncogene family	0.0376711	0.45221
225612_s_at	chr3q28	B3GNT5	UDP-GlcNAc:betaGal beta-1,3-N-acetylglucosaminyltransferase 5	0.0162282	0.53633
225686_at	chr17q22	SKA2	spindle and kinetochore associated complex subunit 2	0.010456	0.55541
225746_at	chr17q11.2	RAB11FIP4	RAB11 family interacting protein 4 (class II)	0.0245414	-0.43557
225751_at	chr10p15.1	RBM17	RNA binding motif protein 17	0.00318354	-0.53317
225770_at	chr16q13	RSPRY1	ring finger and SPRY domain containing 1	0.00543174	-0.44407
225847_at	chr3q26.31	NCEH1	neutral cholesterol ester hydrolase 1	0.0271038	0.49922
225876_at	chr1p36.12-p35.1	NIPAL3	NIPA-like domain containing 3	0.0238975	-0.50349
225894_at	chr4q26	SYNPO2	synaptopodin 2	0.0240596	0.51182
225975_at	chr4q31	PCDH18	protocadherin 18	0.0286479	0.44209
225999_at	chr12p13.31	RIMKLB	ribosomal modification protein rimK-like family member B	0.0293593	0.43028
226021_at	chr8q21.11	RDH10	retinol dehydrogenase 10 (all-trans)	0.0161899	0.46214
226061_s_at	chr6p21.2	NUDT3	Nudix (nucleoside diphosphate linked moiety X)-type motif 3	0.00428245	0.58925
226065_at	chr12q12	PRICKLE1	prickle homolog 1 (Drosophila)	0.00049493	-0.63673
226069_at	chr12q12	PRICKLE1	prickle homolog 1 (Drosophila)	0.0110653	-0.54208
226085_at	chr12q13.13	CBX5	chromobox homolog 5 (HP1 alpha homolog, Drosophila)	0.0184222	-0.4727
226122_at	chr6q25.1	PLEKHG1	pleckstrin homology domain containing, family G (with RhoGef domain) member 1	0.0171118	-0.47624
226123_at	chr8q12.1-q12.2	CHD7	chromodomain helicase DNA binding protein 7	0.0178781	-0.46177
226132_s_at	chr1p34.3	MANEAL	mannosidase, endo-alpha-like	0.0376831	-0.46482
226150_at	chr8p11.23	PPAPDC1B	phosphatidic acid phosphatase type 2 domain containing 1B	0.0131294	-0.58834
226268_at	chr12q21.1	RAB21	RAB21, member RAS oncogene family	0.0277482	0.45861
226293_at	chr11q12.1	MED19	mediator complex subunit 19	0.000188245	-0.57766
226346_at	chr1q22	MEX3A	mex-3 homolog A (C. elegans)	0.0222945	0.52145
226384_at	chr8p11.23	PPAPDC1B	phosphatidic acid phosphatase type 2 domain containing 1B	0.0197579	-0.56528
226412_at	chr6q16.3	SFRS18	splicing factor, arginine/serine-rich 18	0.00878515	-0.57961
226465_s_at	chr21q22.1-q22.2|21q22.11	SON	SON DNA binding protein	0.0425086	-0.43862
226482_s_at	chr1q21-q23	TSTD1	thiosulfate sulfurtransferase (rhodanese)-like domain containing 1	0.0387608	-0.46803
226565_at	chr17q21.2	TMEM99	transmembrane protein 99	0.0406341	-0.45458
226571_s_at	chr19p13.3	PTPRS	protein tyrosine phosphatase, receptor type, S	0.00287766	-0.4729
226573_at	chr19p13.3	DIRAS1	DIRAS family, GTP-binding RAS-like 1	0.0272728	-0.52153
226589_at	chr4q32.3	TMEM192	transmembrane protein 192	0.0216868	-0.42166
226711_at	chr2p22-p16	FOXN2	forkhead box N2	0.044826	0.44995
226783_at	chr5q35.3	AGXT2L2	alanine-glyoxylate aminotransferase 2-like 2	0.0190144	-0.46971
226844_at	chr9p21.2	MOBKL2B	MOB1, Mps One Binder kinase activator-like 2B (yeast)	0.0276159	-0.44368
226875_at	chrXq24	DOCK11	dedicator of cytokinesis 11	0.0334552	0.49625
226938_at	chr14q24.3	DCAF4	DDB1 and CUL4 associated factor 4	0.0429909	-0.41966
226945_at	chr2q36.3	RHBDD1	rhomboid domain containing 1	0.0142219	-0.5708
226989_at	chr5q15	RGMB	RGM domain family, member B	0.0428673	0.47366
227005_at	chr3p14.3	RPP14	ribonuclease P/MRP 14kDa subunit	0.000434545	-0.45308
227018_at	chr15q22	DPP8	dipeptidyl-peptidase 8	0.0383102	0.46295
227032_at	chr1q32.2	PLXNA2	plexin A2	0.0485157	0.40549
227045_at	chr19q13.41	ZNF614	zinc finger protein 614	0.0438848	0.47255
227169_at	chr5q31.2	DNAJC18	DnaJ (Hsp40) homolog, subfamily C, member 18	0.0057906	-0.54596
227173_s_at	chr6q15	BACH2	BTB and CNC homology 1, basic leucine zipper transcription factor 2	0.0453075	-0.41752
227187_at	chr7q22.3-q31.1	CBLL1	Cas-Br-M (murine) ecotropic retroviral transforming sequence-like 1	0.0406429	0.46216
227197_at	chr3q25.2	SGEF	Src homology 3 domain-containing guanine nucleotide exchange factor	0.0263593	0.50459
227198_at	chr2q11.2-q12	AFF3	AF4/FMR2 family, member 3	0.0137601	-0.48111
227203_at	chr5q21.3	FBXL17	F-box and leucine-rich repeat protein 17	0.0273962	0.40406
227291_s_at	chr2p13.1	BOLA3	bolA homolog 3 (E. coli)	0.024973	0.49448
227315_x_at	chr8p11.2	PROSC	Proline synthetase co-transcribed homolog (bacterial)	0.0307219	0.50116
227372_s_at	chr7q21.3-q22.1	BAIAP2L1	BAI1-associated protein 2-like 1	0.0108763	-0.49007
227397_at	chr9p13.2-p13.1	TPM2	tropomyosin 2 (beta)	0.0449368	-0.48783
227461_at	chr14q31.1	STON2	stonin 2	0.0451817	0.41465
227556_at	chr1q24	NME7	non-metastatic cells 7, protein expressed in (nucleoside-diphosphate kinase)	0.0132657	0.41197
227616_at	chr11q23.3	BCL9L	B-cell CLL/lymphoma 9-like	0.0433674	-0.46984
227646_at	chr5q34	EBF1	early B-cell factor 1	0.00150132	-0.6664
227816_at	chr17p13-p12	NTN1	netrin 1	0.0487557	-0.40636
227862_at	chr1p36.11	TRNP1	TMF1-regulated nuclear protein 1	0.0435067	-0.41038
227888_at	chr20p12	RRBP1	Ribosome binding protein 1 homolog 180kDa (dog)	0.0323881	-0.53634
227891_s_at	chr17q11.1-q11.2	TAF15	TAF15 RNA polymerase II, TATA box binding protein (TBP)-associated factor, 68kDa	0.0127772	-0.49087
227938_s_at	chr6q27	DLL1	delta-like 1 (Drosophila)	0.0154641	-0.49718
227980_at	chr6p22.1	ZNF322A	zinc finger protein 322A	0.015958	0.51587
227993_at	chr12q22	METAP2	methionyl aminopeptidase 2	0.0483522	0.50431
227994_x_at	chr20q13.33	PPDPF	pancreatic progenitor cell differentiation and proliferation factor homolog (zeb	0.0174321	-0.44854
228062_at	chr4q22.1|4q21-q22	NAP1L5	nucleosome assembly protein 1-like 5	0.0116254	-0.40619
228063_s_at	chr4q22.1|4q21-q22	NAP1L5	nucleosome assembly protein 1-like 5	0.0127178	-0.54539
228088_at	chr2q31.2	SESTD1	SEC14 and spectrin domains 1	0.0216099	-0.5073
228126_x_at	chr19p13.2	CTXN1	cortexin 1	0.043899	-0.41515
228181_at	chr1q32-q41	SLC30A1	solute carrier family 30 (zinc transporter), member 1	0.0259855	0.49588
228352_at	chr17q25.1	UNC13D	unc-13 homolog D (C. elegans)	0.0280755	-0.50963
228353_x_at	chr11q24.1	UBASH3B	ubiquitin associated and SH3 domain containing, B	0.0159779	0.4565
228383_at	chr9q34.3	PNPLA7	patatin-like phospholipase domain containing 7	0.0396148	-0.46294
228494_at	chr7q21.3	PPP1R9A	protein phosphatase 1, regulatory (inhibitor) subunit 9A	0.0115624	-0.53766
228512_at	chr2p11.2	PTCD3	Pentatricopeptide repeat domain 3	0.0359769	-0.40768
228592_at	chr11q12	MS4A1	membrane-spanning 4-domains, subfamily A, member 1	0.0302335	-0.50248
228641_at	chr19q13.33	CARD8	caspase recruitment domain family, member 8	0.0486098	-0.50292
228755_at	chr7q22	GIGYF1	GRB10 interacting GYF protein 1	0.0128945	-0.47043
228787_s_at	chr20q13.13	BCAS4	breast carcinoma amplified sequence 4	0.00495436	-0.66686
228789_at	chr13q12	MTMR6	myotubularin related protein 6	0.00230447	0.67653
228831_s_at	chr19p13.3	GNG7	guanine nucleotide binding protein (G protein), gamma 7	0.0289506	-0.4699
228878_s_at	chr2q21.1	CFC1B	Cripto, FRL-1, cryptic family 1B	0.000820708	0.63827
228900_at	chr17p11.2	CYTSB	cytospin B	0.0353475	0.47912
228906_at	chr10q21	TET1	tet oncogene 1	0.0320563	0.51444
228964_at	chr6q21-q22.1	PRDM1	PR domain containing 1, with ZNF domain	0.016483	0.42058
228976_at	chr21q22.3	ICOSLG	inducible T-cell co-stimulator ligand	0.0444798	-0.45457
228996_at	chr1q25.1	RC3H1	ring finger and CCCH-type zinc finger domains 1	0.0364191	0.49096
229010_at	chr11q23.3	CBL	Cas-Br-M (murine) ecotropic retroviral transforming sequence	0.0476031	-0.40429
229060_at	chr17q22	YPEL2	yippee-like 2 (Drosophila)	0.00302167	-0.44405
229100_s_at	chr17p13	TIMM22	translocase of inner mitochondrial membrane 22 homolog (yeast)	0.00423768	-0.45168
229310_at	chr2p24.1	KLHL29	kelch-like 29 (Drosophila)	0.0147957	-0.48984
229335_at	chr19q13.31	CADM4	cell adhesion molecule 4	0.0200143	-0.5588
229348_at	chr1p36-p34.1	UBIAD1	UbiA prenyltransferase domain containing 1	0.0150534	-0.56777
229360_at	chr22q11.22	ZNF280B	zinc finger protein 280B	0.0253097	-0.46905
229361_at	chr6p11.2-q12	SLC25A27	Solute carrier family 25, member 27	0.0403562	0.41559
229465_s_at	chr19p13.3	PTPRS	Protein tyrosine phosphatase, receptor type, S	0.0041929	-0.47456
229484_at	chr1p13.2	PPM1J	protein phosphatase 1J (PP2C domain containing)	0.0215517	-0.45784
229487_at	chr5q34	EBF1	early B-cell factor 1	0.0114941	-0.52978
229513_at	chr9q33.3	STRBP	Spermatid perinuclear RNA binding protein	5.04e-05	-0.66198
229540_at	chr4p15.2	RBPJ	recombination signal binding protein for immunoglobulin kappa J region	0.0253453	-0.4151
229551_x_at	chr9q22|9q22.32	ZNF367	zinc finger protein 367	0.0355928	0.51582
229574_at	chr7p15.3	TRA2A	transformer 2 alpha homolog (Drosophila)	0.003684	-0.53545
229598_at	chr2q24.3	COBLL1	COBL-like 1	0.0236467	-0.54478
229667_s_at	chr17q21.3	HOXB8	homeobox B8	0.0360675	0.45168
229694_at	chr10q26	BRWD2	bromodomain and WD repeat domain containing 2	0.00758376	-0.45158
229711_s_at	chr12q14.3-q15	MDM2	Mdm2 p53 binding protein homolog (mouse)	0.0160693	0.52222
229773_at	chr15q15.1	SNAP23	Synaptosomal-associated protein, 23kDa	0.00402863	-0.49184
229827_at	chr10q26	BUB3	Budding uninhibited by benzimidazoles 3 homolog (yeast)	0.0395812	0.46783
229871_at	chr19q13.2	SAMD4B	sterile alpha motif domain containing 4B	0.0117343	-0.46726
229923_at	chr9p22.3	ZDHHC21	zinc finger, DHHC-type containing 21	0.0179296	-0.50225
230004_at	chr1p32.3	USP24	ubiquitin specific peptidase 24	0.0102855	-0.43944
230027_s_at	chr10q24.31	MRPL43	mitochondrial ribosomal protein L43	0.0338568	-0.43207
230071_at	chr4q21.1	2010-09-11	septin 11	0.00676582	-0.44182
230097_at	chr21q22.1|21q22.11	GART	Phosphoribosylglycinamide formyltransferase, phosphoribosylglycinamide synthetas	0.044838	-0.40427
230125_at	chr7q21.11	GUSB	Glucuronidase, beta	0.00996386	0.43957
230128_at	chr22q11.1-q11.2	IGL@	Immunoglobulin lambda locus	0.0048976	-0.63244
230183_at	chr8q24.11-q24.13	EXT1	exostoses (multiple) 1	0.0152249	0.55417
230193_at	chr12q24.31	WDR66	WD repeat domain 66	0.0106013	-0.44907
230266_at	chr1q32	RAB7B	RAB7B, member RAS oncogene family	0.0228537	0.44135
230332_at	chr9p13.2	ZCCHC7	Zinc finger, CCHC domain containing 7	0.0099026	-0.4773
230355_at	chr7p12.3	2010-09-13	septin 13	0.0359202	-0.51805
230359_at	chr10q26.3	KNDC1	kinase non-catalytic C-lobe domain (KIND) containing 1	0.03324	0.44538
230375_at	chr6q16.3	SFRS18	splicing factor, arginine/serine-rich 18	0.00123847	-0.53435
230376_at	chr15q22.2	GTF2A2	general transcription factor IIA, 2, 12kDa	0.0475545	0.43016
230389_at	chr9q34	FNBP1	formin binding protein 1	0.000527749	-0.47463
230509_at	chr15q22.31	SNX22	sorting nexin 22	0.0226756	-0.55764
230533_at	chr20q13.12	ZMYND8	zinc finger, MYND-type containing 8	0.0247931	-0.44004
230637_at	chr10q26.11	SFXN4	sideroflexin 4	0.00120621	-0.46851
230681_at	chr11q24.2	TBRG1	transforming growth factor beta regulator 1	0.0116253	-0.42152
230742_at	chr3p21.3	RBM6	RNA binding motif protein 6	0.0360671	-0.41934
230831_at	chr15q15.3	FRMD5	FERM domain containing 5	0.00398328	-0.52844
230865_at	chr5q15	LIX1	Lix1 homolog (chicken)	0.00261006	-0.56828
230924_at	chr17q21.32	TTLL6	tubulin tyrosine ligase-like family, member 6	0.0489219	-0.40374
230997_at	chr3p22.2	TTC21A	tetratricopeptide repeat domain 21A	0.0393159	-0.43406
231054_at	chr19q13.33	SPACA4	sperm acrosome associated 4	0.0382692	-0.46172
231151_at	chr1p35.3-p34.1	DLGAP3	discs, large (Drosophila) homolog-associated protein 3	0.0348107	-0.40472
231175_at	chr6p12.1	BEND6	BEN domain containing 6	0.00671824	-0.56179
231223_at	chr8p23.2	CSMD1	CUB and Sushi multiple domains 1	0.0137051	0.51612
231304_at	chr9q31.1	PPP3R2	protein phosphatase 3 (formerly 2B), regulatory subunit B, beta isoform	0.0200832	0.47532
231403_at	chr5p15.2	TRIO	Triple functional domain (PTPRF interacting)	0.0151244	-0.50616
231420_at	chr19q13.2	GGN	gametogenetin	0.0312449	0.50081
231517_at	chr1p32.3	ZYG11A	zyg-11 homolog A (C. elegans)	0.0399819	0.51052
231543_at	chr7p21-p11.2	PLEKHA8	pleckstrin homology domain containing, family A (phosphoinositide binding specif	0.00689866	0.58372
231713_s_at	chr18q12.2	ELP2	elongation protein 2 homolog (S. cerevisiae)	0.0073869	-0.56555
231737_at	chr17q24	CACNG4	calcium channel, voltage-dependent, gamma subunit 4	0.0226965	0.44029
231833_at	chr7q36.3	RBM33	RNA binding motif protein 33	0.0373667	0.441
231862_at	chr12q13.13	CBX5	chromobox homolog 5 (HP1 alpha homolog, Drosophila)	0.034386	-0.42643
232045_at	chr6p24.1	PHACTR1	phosphatase and actin regulator 1	0.0217185	-0.49249
232065_x_at	chr1q25.1	CENPL	centromere protein L	0.00258158	0.53038
232097_at	chr14q11.2	TOX4	TOX high mobility group box family member 4	0.0398684	-0.44661
232117_at	chr19q13.43	ZNF471	zinc finger protein 471	0.0153912	0.55259
232137_at	chr19q13.41	ZNF616	zinc finger protein 616	0.00724073	-0.55067
232180_at	chr2p14-p13	UGP2	UDP-glucose pyrophosphorylase 2	0.0427871	-0.46088
232183_at	chr6q25.3	SERAC1	serine active site containing 1	0.00548068	0.41432
232204_at	chr5q34	EBF1	early B-cell factor 1	0.00148316	-0.58415
232249_at	chr12q13.12	FMNL3	formin-like 3	0.00842381	-0.41194
232282_at	chrXp11.23-p11.21	WNK3	WNK lysine deficient protein kinase 3	0.00379884	-0.40893
232296_s_at	chr3q25.1-q26.2	GFM1	G elongation factor, mitochondrial 1	0.0351877	0.41828
232382_s_at	chr8q11.23	PCMTD1	protein-L-isoaspartate (D-aspartate) O-methyltransferase domain containing 1	0.0342747	0.42282
232440_at	chr11p15.1	ZDHHC13	Zinc finger, DHHC-type containing 13	0.00384033	-0.59465
232466_at	chr13q34	CUL4A	Cullin 4A	0.00182767	-0.57508
232489_at	chr1pter-q31.3	CCDC76	coiled-coil domain containing 76	0.00163646	-0.4771
232494_at	chr3p22-p21.3	CYP8B1	cytochrome P450, family 8, subfamily B, polypeptide 1	0.0446062	-0.42349
232509_at	chr1q12	PDE4DIP	phosphodiesterase 4D interacting protein	0.0329708	-0.43738
232610_at	chr3q21.1	PARP14	poly (ADP-ribose) polymerase family, member 14	0.00617617	-0.45226
232648_at	chr14q23	PSMA3	proteasome (prosome, macropain) subunit, alpha type, 3	0.00284136	-0.41915
232660_at	chr11q13.1	BAD	BCL2-associated agonist of cell death	0.0200181	-0.47492
232673_at	chr3p22.2	LRRFIP2	Leucine rich repeat (in FLII) interacting protein 2	0.0466964	-0.41774
232676_x_at	chr15q21.1	MYEF2	myelin expression factor 2	0.0143055	-0.49259
232739_at	chr19q13.3-q13.4	SPIB	Spi-B transcription factor (Spi-1/PU.1 related)	0.0163529	-0.55969
232746_at	chr2q37.3	CXCR7	Chemokine (C-X-C motif) receptor 7	0.00102442	-0.49254
232811_x_at	chr12q12	PRICKLE1	Prickle homolog 1 (Drosophila)	0.0108859	-0.46719
232984_at	chr16q22.2	HYDIN	hydrocephalus inducing homolog (mouse)	0.0247279	-0.4418
233069_at	chr20q13.32	PPP4R1L	protein phosphatase 4, regulatory subunit 1-like	0.0169182	-0.58153
233198_at	chr12q23.1	GOLGA2L1	golgi autoantigen, golgin subfamily a, 2-like 1	0.0169395	-0.52224
233251_at	chr9q33.3	STRBP	Spermatid perinuclear RNA binding protein	0.00140013	-0.56993
233252_s_at	chr9q33.3	STRBP	spermatid perinuclear RNA binding protein	0.00355841	-0.63699
233261_at	chr5q34	EBF1	Early B-cell factor 1	0.000129569	-0.67957
233308_at	chr11p15.2	COPB1	Coatomer protein complex, subunit beta 1	0.0224818	-0.44741
233454_at	chr4p16.3	POLN	polymerase (DNA directed) nu	0.0488175	0.49679
233487_s_at	chr9q34.11	LRRC8A	leucine rich repeat containing 8 family, member A	0.0195777	-0.45143
233488_at	chr14q11.2	RNASE7	ribonuclease, RNase A family, 7	0.0460485	0.42318
233500_x_at	chr12p13	CLEC2D	C-type lectin domain family 2, member D	0.0265341	0.50847
233569_at	chr7q32	COPG2	coatomer protein complex, subunit gamma 2	0.0324686	-0.42749
233640_x_at	chr17q12-q21	KRTAP9-4	keratin associated protein 9-4	0.0202923	-0.45661
233649_at	chr18q21.1	KATNAL2	katanin p60 subunit A-like 2	0.0153079	-0.43972
233694_at	chr6p21.3	HSPA1L	Heat shock 70kDa protein 1-like	0.023411	0.46887
233763_at	chr6q14.2-q16.1	LYRM2	LYR motif containing 2	0.0357395	-0.40438
233819_s_at	chr21q22.11	RNF160	ring finger protein 160	0.0493228	-0.41045
233864_s_at	chr16q12	VPS35	vacuolar protein sorting 35 homolog (S. cerevisiae)	0.0196619	-0.41951
233866_at	chr4p14	KLHL5	kelch-like 5 (Drosophila)	0.0302392	-0.53291
233888_s_at	chr12q14.2	SRGAP1	SLIT-ROBO Rho GTPase activating protein 1	0.0222999	0.43063
233903_s_at	chr3q25.2	SGEF	Src homology 3 domain-containing guanine nucleotide exchange factor	0.00868644	-0.5117
233985_x_at	chr7q21.3	PPP1R9A	protein phosphatase 1, regulatory (inhibitor) subunit 9A	0.00747185	0.43804
234000_s_at	chr15q22.2	PTPLAD1	protein tyrosine phosphatase-like A domain containing 1	0.0312458	-0.42139
234093_at	chr1p22.2	ZNF326	zinc finger protein 326	0.0261465	-0.47822
234370_at	chrXq22.3	VSIG1	V-set and immunoglobulin domain containing 1	0.00453178	-0.53872
234445_at	chr6p22.1	NCRNA00171	non-protein coding RNA 171	0.0289461	-0.45427
234474_x_at	chr5q11	IL6ST	interleukin 6 signal transducer (gp130, oncostatin M receptor)	0.0113238	-0.50535
234521_at	chr11p15.4	OR51I2	olfactory receptor, family 51, subfamily I, member 2	0.0464228	-0.43433
234607_at	chr9q34.3	ARRDC1	arrestin domain containing 1	0.0183597	-0.43518
234701_at	chr16q24.3	ANKRD11	ankyrin repeat domain 11	0.0169075	-0.53773
234703_at	chr1p31.1	HHLA3	HERV-H LTR-associating 3	0.00833941	-0.43945
234801_s_at	chr20p11.23-p11.21	ACSS1	acyl-CoA synthetase short-chain family member 1	0.00291081	-0.55046
234902_s_at	chr19q13.4	ZNF416	zinc finger protein 416	0.0220028	-0.45293
234967_at	chr5q11	IL6ST	interleukin 6 signal transducer (gp130, oncostatin M receptor)	0.0286809	-0.4719
235096_at	chr15q21.2	LEO1	Leo1, Paf1/RNA polymerase II complex component, homolog (S. cerevisiae)	0.0121557	0.61577
235099_at	chr3p22.3	CMTM8	CKLF-like MARVEL transmembrane domain containing 8	0.0455604	-0.43878
235168_at	chr1q23.2	PIGM	phosphatidylinositol glycan anchor biosynthesis, class M	0.00850264	0.56578
235300_x_at	chr4q21.1	RCHY1	ring finger and CHY zinc finger domain containing 1	0.0380437	0.46364
235325_at	chr16q24.3	SPG7	spastic paraplegia 7 (pure and complicated autosomal recessive)	0.0107495	-0.40236
235333_at	chr18q11	B4GALT6	UDP-Gal:betaGlcNAc beta 1,4- galactosyltransferase, polypeptide 6	0.0301055	0.45684
235372_at	chr1q23.3	FCRLA	Fc receptor-like A	0.00464676	-0.62903
235389_at	chr20q11.22-q11.23	PHF20	PHD finger protein 20	0.00187939	-0.46361
235400_at	chr1q23.3	FCRLA	Fc receptor-like A	0.016187	-0.54864
235401_s_at	chr1q23.3	FCRLA	Fc receptor-like A	0.0210463	-0.52421
235440_at	chr11p15.1	SPTY2D1	SPT2, Suppressor of Ty, domain containing 1 (S. cerevisiae)	0.0117875	0.43608
235444_at	chr3p14.1	FOXP1	forkhead box P1	0.00900054	-0.52023
235460_at	chr15q22.31	SNX22	sorting nexin 22	0.0396258	-0.45066
235485_at	chrXq24	WDR44	WD repeat domain 44	0.0185906	-0.46316
235518_at	chr2p23-p22	SLC8A1	solute carrier family 8 (sodium/calcium exchanger), member 1	0.0215609	0.51222
235535_x_at	chr20q11.21 /// chr4q35 /// chr9q13	FRG1 /// FRG1B /// LOC642236	FSHD region gene 1 /// FSHD region gene 1 family, member B /// similar to FRG1 p	0.0272237	0.44692
235547_at	chr13q13.1	N4BP2L2	NEDD4 binding protein 2-like 2	0.0131875	-0.43763
235574_at	chr1p22.2	GBP4	guanylate binding protein 4	0.0424086	-0.44788
235577_at	chr17q21.32-q21.33	ZNF652	zinc finger protein 652	0.0181229	-0.40373
235582_at	chr1p36	E2F2	E2F transcription factor 2	0.0222892	-0.45141
235602_at	chr8q22	TP53INP1	Tumor protein p53 inducible nuclear protein 1	0.011606	0.51452
235727_at	chr14q21.2	KLHL28	kelch-like 28 (Drosophila)	0.0145191	-0.461
235760_at	chr5q35.2-q35.3	NSD1	nuclear receptor binding SET domain protein 1	0.0178659	0.44998
235903_at	chr9q22.33	ANKS6	ankyrin repeat and sterile alpha motif domain containing 6	0.0293183	-0.41629
235914_at	chr5q33.1	SYNPO	synaptopodin	0.00243441	-0.63056
235925_at	chr15q21	TCF12	Transcription factor 12	0.00233859	-0.45954
235927_at	chr2p16	XPO1	exportin 1 (CRM1 homolog, yeast)	0.00929365	-0.47302
235982_at	chr1q21-q22	FCRL1	Fc receptor-like 1	0.0104759	-0.63609
235988_at	chr6p12.3	GPR110	G protein-coupled receptor 110	0.00968361	-0.58403
236024_at	chr4q34	GPM6A	glycoprotein M6A	0.0402419	-0.50071
236025_at	chr12q24	NCOR2	nuclear receptor co-repressor 2	0.0177444	-0.51769
236048_at	chrXq23	LHFPL1	lipoma HMGIC fusion partner-like 1	0.0296618	-0.54432
236163_at	chr5q15	LIX1	Lix1 homolog (chicken)	0.020946	-0.49179
236226_at	chr3q13.2	BTLA	B and T lymphocyte associated	0.0494464	-0.45291
236254_at	chr8q22.2	VPS13B	vacuolar protein sorting 13 homolog B (yeast)	0.0107867	-0.49537
236274_at	chr7p22.3	EIF3B	eukaryotic translation initiation factor 3, subunit B	0.0208449	-0.41906
236288_at	chr12q24.31	RNF34	ring finger protein 34	0.00249419	-0.6803
236431_at	chr3q23	SR140	U2-associated SR140 protein	0.00416909	-0.49788
236461_at	chr2p23.3	ABHD1	abhydrolase domain containing 1	0.0089088	-0.60346
236565_s_at	chr15q23	LARP6	La ribonucleoprotein domain family, member 6	0.0184886	0.4275
236655_at	chr8q21	TPD52	tumor protein D52	0.0356503	-0.45321
236696_at	chr3q23	SR140	U2-associated SR140 protein	0.0191847	-0.40648
236731_at	chr3p21.3	LUZPP1	leucine zipper protein pseudogene 1	0.0318404	0.53697
236754_at	chr3q29	PPP1R2	protein phosphatase 1, regulatory (inhibitor) subunit 2	0.0314936	-0.47477
236755_at	chr3q12.1-q12.2	TBC1D23	TBC1 domain family, member 23	0.0204321	-0.42005
236814_at	chr1q32	MDM4	Mdm4 p53 binding protein homolog (mouse)	0.041496	-0.41041
236831_at	chr3q28	CCDC50	coiled-coil domain containing 50	0.0345626	-0.4312
236951_at	chr20p13	NSFL1C	NSFL1 (p97) cofactor (p47)	0.00703831	-0.51406
237180_at	chr2p16.2	PSME4	Proteasome (prosome, macropain) activator subunit 4	0.00431495	-0.47905
237188_x_at	chr20q11.21	SPAG4L	sperm associated antigen 4-like	0.0336892	0.41472
237261_at	chr8p23.1	ANGPT2	angiopoietin 2	0.0104618	-0.59869
237300_at	chr14q23	PSMA3	Proteasome (prosome, macropain) subunit, alpha type, 3	0.0430186	-0.48641
237373_at	chr13q34	RAB20	RAB20, member RAS oncogene family	0.00695286	0.44551
237379_at	chr11p15.5	PHRF1	PHD and ring finger domains 1	0.0164637	-0.41104
237722_at	chr11q24.1-q24.3	FLI1	Friend leukemia virus integration 1	0.00418415	-0.41412
237799_at	chr11q13.1	SLC22A12	solute carrier family 22 (organic anion/urate transporter), member 12	0.032552	0.48331
237891_at	chr12q14.3-q15	MDM2	Mdm2 p53 binding protein homolog (mouse)	0.00663092	-0.5449
238033_at	chr17q25.3	HEXDC	Hexosaminidase (glycosyl hydrolase family 20, catalytic domain) containing	0.0272574	-0.49146
238045_at	chr8q24.13	TMEM65	transmembrane protein 65	0.041915	0.45607
238070_at	chr1q12	CHD1L	Chromodomain helicase DNA binding protein 1-like	0.00470515	-0.52024
238071_at	chr9q34.3	LCN10 /// LCN6	lipocalin 10 /// lipocalin 6	0.0137253	-0.50465
238078_at	chr3q21.1	SEC22A	SEC22 vesicle trafficking protein homolog A (S. cerevisiae)	0.00453567	-0.62048
238190_at	chr16p11.2	TUFM	Tu translation elongation factor, mitochondrial	0.00372478	-0.51775
238231_at	chr1p32|1p32	NFYC	Nuclear transcription factor Y, gamma	0.0113922	-0.48846
238349_at	chr7q34	UBN2	ubinuclein 2	0.00361895	-0.59841
238350_at	chr7q34	UBN2	ubinuclein 2	0.00716694	-0.62733
238418_at	chr7q33	SLC35B4	solute carrier family 35, member B4	0.00931944	-0.50217
238499_at	chr1q32.1	SLC45A3	solute carrier family 45, member 3	0.00367704	0.4361
238519_at	chr1p36.1	RSC1A1	regulatory solute carrier protein, family 1, member 1	0.010908	-0.54878
238523_at	chr16q24.1	KLHL36	kelch-like 36 (Drosophila)	0.0227624	-0.4367
238532_at	chr14q24.3-q31.1	DPF3	D4, zinc and double PHD fingers, family 3	0.00613462	-0.61075
238606_at	chr16p11.2	ZNF747	zinc finger protein 747	0.00998419	-0.46481
238736_at	chr6q21	REV3L	REV3-like, catalytic subunit of DNA polymerase zeta (yeast)	0.0327458	-0.43053
238846_at	chr18q22.1	TNFRSF11A	tumor necrosis factor receptor superfamily, member 11a, NFKB activator	0.0413641	-0.46839
238853_at	chr12q14.3	RAB3IP	RAB3A interacting protein (rabin3)	0.0121263	-0.52553
238886_at	chr14q24.3	TMED10	transmembrane emp24-like trafficking protein 10 (yeast)	0.0100306	-0.43156
238933_at	chr2q36	IRS1	Insulin receptor substrate 1	0.0179045	-0.45193
238940_at	chr13q22	KLF12	Kruppel-like factor 12	0.0109423	-0.42619
239027_at	chr9p24.3	DOCK8	dedicator of cytokinesis 8	0.0262696	-0.40161
239163_at	chr5q23-q31	UBE2B	ubiquitin-conjugating enzyme E2B (RAD6 homolog)	0.0280877	-0.40992
239183_at	chr1q25.2	ANGPTL1	angiopoietin-like 1	0.00362412	-0.62257
239187_at	chr4p15.31	DCAF16	DDB1 and CUL4 associated factor 16	0.0400829	0.46977
239213_at	chr6p25	SERPINB1	serpin peptidase inhibitor, clade B (ovalbumin), member 1	0.0497319	0.42618
239219_at	chr17p13.1	AURKB	aurora kinase B	0.0167162	-0.40755
239233_at	chr2p16.1	CCDC88A	coiled-coil domain containing 88A	0.0407179	0.46005
239392_s_at	chr1q24.1	POGK	pogo transposable element with KRAB domain	0.0260747	-0.41192
239439_at	chr5q31	AFF4	AF4/FMR2 family, member 4	0.0329359	-0.5053
239622_at	chr16p13.3	TRAP1	TNF receptor-associated protein 1	0.0221457	-0.4885
239717_at	chr11p15.5	CHRNA10	Cholinergic receptor, nicotinic, alpha 10	0.0495873	-0.48356
239738_at	chrXq21.3	DACH2	dachshund homolog 2 (Drosophila)	0.0103326	-0.46637
239757_at	chr15q25.1	ZFAND6	Zinc finger, AN1-type domain 6	0.00705003	-0.45841
239770_at	chr3q22.3	ESYT3	extended synaptotagmin-like protein 3	0.00606452	0.55703
239810_at	chr14q24.3	VASH1	vasohibin 1	0.000660078	0.68113
239857_at	chr4p15.31	QDPR	Quinoid dihydropteridine reductase	0.0234304	-0.50046
239929_at	chr1q32.1	PM20D1	peptidase M20 domain containing 1	0.00267356	-0.57185
239948_at	chr6p22.3	NUP153	nucleoporin 153kDa	0.0239133	-0.49801
239964_at	chr14q32.1	TCL6	T-cell leukemia/lymphoma 6	0.0230871	-0.54722
240052_at	chr3p26-p25	ITPR1	inositol 1,4,5-triphosphate receptor, type 1	0.0109258	-0.51439
240061_at	chr7q11.23	PION	Pigeon homolog (Drosophila)	0.0162448	-0.51568
240148_at	chr2p16	MSH6	MutS homolog 6 (E. coli)	0.000636414	-0.55245
240155_x_at	chr19p12	ZNF493 /// ZNF738	zinc finger protein 493 /// zinc finger protein 738	0.0130256	-0.47536
240168_at	chr8p21	XPO7	exportin 7	0.00623273	-0.42047
240278_at	chr3p21.3	RASSF1	Ras association (RalGDS/AF-6) domain family member 1	0.0473456	-0.4059
240285_at	chr12q12-q13	AQP2	aquaporin 2 (collecting duct)	0.0423744	0.51277
240340_at	chr2q37.1	SPATA3	spermatogenesis associated 3	0.03613	0.45926
240528_s_at	chr7q31	EXOC4	exocyst complex component 4	0.00165829	-0.43542
240551_at	chr19q13.43	ZBTB45	zinc finger and BTB domain containing 45	0.0451022	0.46528
240607_at	chr22q12.1	MIAT	Myocardial infarction associated transcript (non-protein coding)	0.0142291	0.52624
240702_at	chr15q22	HERC1	hect (homologous to the E6-AP (UBE3A) carboxyl terminus) domain and RCC1 (CHC1)-	0.0129498	-0.4908
240716_at	chr15q26.3	TTC23	tetratricopeptide repeat domain 23	0.0101827	0.46692
240766_at	chr12q13.2	IL23A	Interleukin 23, alpha subunit p19	0.0160473	-0.53722
241385_at	chr4q25	LARP7	La ribonucleoprotein domain family, member 7	0.00444452	-0.56364
241425_at	chr13q12.13	NUPL1	Nucleoporin like 1	0.00348033	-0.48463
241463_at	chr2p12	EIF2AK3	eukaryotic translation initiation factor 2-alpha kinase 3	0.0184337	0.56309
241751_at	chrXp22	OFD1	oral-facial-digital syndrome 1	0.011532	-0.43942
241843_at	chr14q32.32	SNORA28	small nucleolar RNA, H/ACA box 28	0.011917	-0.51189
241915_at	chr16p12.3	ACSM2A /// ACSM2B	acyl-CoA synthetase medium-chain family member 2A /// acyl-CoA synthetase medium	0.0280367	0.47831
241995_at	chr2p13	DGUOK	deoxyguanosine kinase	0.00115281	-0.5837
242001_at	chr2q33.3	IDH1	Isocitrate dehydrogenase 1 (NADP+), soluble	0.00709192	-0.50189
242013_at	chr1p13.2	BCL2L15	BCL2-like 15	0.0369912	-0.50498
242055_at	chr6p25.2	PSMG4	Proteasome (prosome, macropain) assembly chaperone 4	0.0237289	-0.44941
242064_at	chr17q25.1	SDK2	sidekick homolog 2 (chicken)	0.0310866	-0.41999
242079_at	chr4p16.3	RGS12	regulator of G-protein signaling 12	0.0402401	-0.41301
242121_at	chrXq13.2	NCRNA00182	non-protein coding RNA 182	0.0270484	-0.45865
242129_at	chr19p13.11	SIN3B	SIN3 homolog B, transcription regulator (yeast)	0.0193707	-0.47225
242210_at	chr18q12	ZNF24	Zinc finger protein 24	0.0235066	-0.46017
242229_at	chr7q22.1	NAPEPLD	N-acyl phosphatidylethanolamine phospholipase D	0.0200242	-0.53328
242230_at	chr6p23	ATXN1	ataxin 1	0.0157533	0.48236
242361_at	chr2p11.2|2	IMMT	Inner membrane protein, mitochondrial (mitofilin)	0.00802841	-0.44893
242372_s_at	chr1q32.1	MFSD4	major facilitator superfamily domain containing 4	0.0243176	-0.57152
242428_at	chr3q26.3	DCUN1D1	DCN1, defective in cullin neddylation 1, domain containing 1 (S. cerevisiae)	0.0208298	-0.45582
242435_at	chr19p13.2	PDE4A	Phosphodiesterase 4A, cAMP-specific (phosphodiesterase E2 dunce homolog, Drosoph	0.0181572	-0.45056
242473_at	chr17q11-q12	TRAF4	TNF receptor-associated factor 4	0.000607725	-0.53973
242531_at	chr1p34	RRAGC	Ras-related GTP binding C	0.0476435	0.46735
242545_at	chr9q33.2	TTLL11	tubulin tyrosine ligase-like family, member 11	7.62e-05	0.52206
242569_at	chr2q23.3	STAM2	signal transducing adaptor molecule (SH3 domain and ITAM motif) 2	0.0106033	0.50483
242765_at	chr3p22.1	MOBP	myelin-associated oligodendrocyte basic protein	0.00950162	0.47658
242837_at	chr1p35.3	SFRS4	Splicing factor, arginine/serine-rich 4	0.00019074	-0.64738
242876_at	chr1q43-q44	AKT3	V-akt murine thymoma viral oncogene homolog 3 (protein kinase B, gamma)	0.00236511	-0.4834
243194_at	chr19q13.43	ZNF551	zinc finger protein 551	0.001047	0.61663
243208_x_at	chr19p13.2	ACTL9	actin-like 9	0.0473127	0.50136
243254_at	chr6q23-q24	HIVEP2	human immunodeficiency virus type I enhancer binding protein 2	0.0383888	-0.40876
243284_at	chr15q22.33-q23	AAGAB	alpha- and gamma-adaptin binding protein	0.0126812	-0.42011
243608_at	chr1q42.2	COG2	component of oligomeric golgi complex 2	0.00320495	-0.54251
243631_at	chr13q12.11	MPHOSPH8	M-phase phosphoprotein 8	0.0197996	-0.43764
243664_at	chr18q21.31	TXNL1	Thioredoxin-like 1	0.00171228	-0.4835
243709_at	chr5q11.2	SLC38A9	solute carrier family 38, member 9	0.00673689	-0.56755
243759_at	chr21q22.1	SFRS15	Splicing factor, arginine/serine-rich 15	0.0303882	-0.40353
243773_at	chr6q27	PDCD2	Programmed cell death 2	0.00438692	-0.4681
243834_at	chr16p11.2	TNRC6A	trinucleotide repeat containing 6A	0.000876849	-0.49112
243851_at	chr1q41	RAB3GAP2	RAB3 GTPase activating protein subunit 2 (non-catalytic)	0.00183615	-0.47879
243967_at	chr2q11.2-q12	AFF3	AF4/FMR2 family, member 3	0.0328827	-0.42276
243968_x_at	chr1q21-q22	FCRL1	Fc receptor-like 1	0.0220473	-0.52568
243981_at	chr20q11.2-q13.2	STK4	serine/threonine kinase 4	0.000986263	-0.51006
244046_at	chr7p13	URG4	up-regulated gene 4	0.0092305	-0.53
244062_at	chr14q23.1	DAAM1	dishevelled associated activator of morphogenesis 1	0.00718502	-0.60532
244084_at	chr22q11.21	AIFM3	apoptosis-inducing factor, mitochondrion-associated, 3	0.0333834	0.4424
244128_x_at	chr1p32.3	GLIS1	GLIS family zinc finger 1	0.0434699	-0.45338
244168_s_at	chr3p22.1	ULK4	unc-51-like kinase 4 (C. elegans)	0.0417809	-0.48045
244377_at	chr2p15-p13	SLC1A4	Solute carrier family 1 (glutamate/neutral amino acid transporter), member 4	0.00819419	-0.55859
244400_at	chr12q24.31	VPS33A	vacuolar protein sorting 33 homolog A (S. cerevisiae)	0.0174041	-0.50322
244460_at	chr11q24.1	TMEM225	transmembrane protein 225	0.0445238	0.44746
244527_at	chr5p15.2	TRIO	Triple functional domain (PTPRF interacting)	0.00502054	-0.52138
244563_at	chr11p13	QSER1	glutamine and serine rich 1	0.0414129	0.40193
244585_at	chr16p13.3	IFT140	intraflagellar transport 140 homolog (Chlamydomonas)	0.0143192	-0.54294
266_s_at	chr6q21	CD24	CD24 molecule	0.0376655	-0.44362
33132_at	chr8q24.23	CPSF1	cleavage and polyadenylation specific factor 1, 160kDa	0.0272491	-0.42334
33646_g_at	chr5q31.3-q33.1	GM2A	GM2 ganglioside activator	0.0285192	0.4847
38521_at	chr19q13.1	CD22	CD22 molecule	0.000360888	-0.8025
39318_at	chr14q32.1	TCL1A	T-cell leukemia/lymphoma 1A	0.00997243	-0.59767
48106_at	chr12q13.11	SLC48A1	solute carrier family 48 (heme transporter), member 1	0.0449816	-0.44129
61297_at	chr17q25.1	CASKIN2	CASK interacting protein 2	0.00101641	0.48522
S1-2.Hyperactivity/impulsivity-specific genes
Probeset ID	Chromosomal Location	Gene Symbol	Gene Title	p value (Hyperactivity/impulsivity)	Partial Corr (Hyperactivity/impulsivity)
205096_at	chr7q11.23	POM121	POM121 membrane glycoprotein (rat)	0.000739473	-0.71521
214505_s_at	chrXq26	FHL1	four and a half LIM domains 1	0.000283261	-0.70511
220259_at	chr17q21.2	PLEKHH3	pleckstrin homology domain containing, family H (with MyTH4 domain) member 3	0.000997043	-0.68519
205555_s_at	chr5q34-q35	MSX2	msh homeobox 2	0.0013108	-0.67604
211188_at	chr1q24	CD84	CD84 molecule	0.00213563	-0.66638
204426_at	chr12q24.31	TMED2	transmembrane emp24 domain trafficking protein 2	6.27e-06	-0.65639
210726_at	chr7q21.1	CYP3A4	cytochrome P450, family 3, subfamily A, polypeptide 4	0.00373672	-0.656
242685_at	chr3q13.2	GTPBP8	GTP-binding protein 8 (putative)	0.0020173	-0.65585
1556126_s_at	chr1q41	GPATCH2	G patch domain containing 2	0.00194759	-0.65477
207732_s_at	chrXq13.1	DLG3	discs, large homolog 3 (Drosophila)	0.00156044	-0.6304
243617_at	chr4q31.22	ZNF827	Zinc finger protein 827	0.00381259	-0.62892
223138_s_at	chr3p13-q23	DHX36	DEAH (Asp-Glu-Ala-His) box polypeptide 36	0.00355323	-0.628
234376_at	chr2p24.1	MYCN	v-myc myelocytomatosis viral related oncogene, neuroblastoma derived (avian)	0.00107778	-0.6257
231754_at	chr5q31	PCDHGC4	protocadherin gamma subfamily C, 4	0.00146945	-0.6172
207309_at	chr12q24.2-q24.31	NOS1	nitric oxide synthase 1 (neuronal)	0.00436247	-0.61687
230398_at	chr17q21.2	TNS4	tensin 4	0.00969081	-0.61575
244861_at	chr19q13.1	ZNF527	zinc finger protein 527	0.0117348	-0.61348
229346_at	chr1q23.1	NES	nestin	0.00701182	-0.61258
243282_at	chr2q14.1	CCDC93	coiled-coil domain containing 93	0.0112699	-0.61245
242543_at	chr2p11.2	SH2D6	SH2 domain containing 6	0.00214023	-0.61055
1555997_s_at	chr2q33-q36	IGFBP5	insulin-like growth factor binding protein 5	0.0107165	-0.6102
203394_s_at	chr3q28-q29	HES1	hairy and enhancer of split 1, (Drosophila)	0.00173706	-0.604
205591_at	chr9q34.3	OLFM1	olfactomedin 1	0.0127321	-0.60328
243337_at	chr4q31.21	FREM3	FRAS1 related extracellular matrix 3	0.0112578	-0.59886
231164_at	chr16p13.3	ABCA17P	ATP-binding cassette, sub-family A (ABC1), member 17 (pseudogene)	0.0138621	-0.59866
235012_at	chr13q14.13-q14.2	LRCH1	leucine-rich repeats and calponin homology (CH) domain containing 1	0.00130078	-0.59696
211285_s_at	chr15q11-q13	UBE3A	ubiquitin protein ligase E3A	0.00490105	-0.59516
243618_s_at	chr4q31.22	ZNF827	Zinc finger protein 827	0.0123326	-0.58885
234496_x_at	chrXp11.4	NYX	nyctalopin	0.00615183	-0.58763
1569938_at	chr6p23	SIRT5	sirtuin (silent mating type information regulation 2 homolog) 5 (S. cerevisiae)	0.0147902	-0.58665
206481_s_at	chr4p16	LDB2	LIM domain binding 2	0.011825	-0.58657
205783_at	chr19q13.3-q13.4	KLK13	kallikrein-related peptidase 13	0.00627223	-0.58643
218744_s_at	chr11p12-p11.12	PACSIN3	protein kinase C and casein kinase substrate in neurons 3	0.00294008	-0.58443
1557248_at	chr19q13.43	ZNF587	Zinc finger protein 587	0.00304979	-0.58241
233884_at	chr1p34	HIVEP3	human immunodeficiency virus type I enhancer binding protein 3	0.00244297	-0.58137
216204_at	chr22q11.21-q11.23|22q11.21	COMT	Catechol-O-methyltransferase	0.0146748	-0.58109
213631_x_at	chr16q22	DHODH	dihydroorotate dehydrogenase	0.015047	-0.58007
219277_s_at	chr10q11.23	OGDHL	oxoglutarate dehydrogenase-like	0.00724303	-0.57821
201801_s_at	chr6p21.2-p21.1	SLC29A1	solute carrier family 29 (nucleoside transporters), member 1	0.014234	-0.57804
235329_at	chr16p13.3	NOXO1	NADPH oxidase organizer 1	0.0017478	-0.57182
239447_at	chr3q26.2-q27	TRA2B	transformer 2 beta homolog (Drosophila)	0.0120426	-0.57127
218730_s_at	chr9q22	OGN	osteoglycin	0.00454108	-0.57081
213268_at	chr1p36.31-p36.23	CAMTA1	calmodulin binding transcription activator 1	0.0057897	-0.56957
242456_at	chr11q21	MRE11A	MRE11 meiotic recombination 11 homolog A (S. cerevisiae)	0.00271356	-0.56872
204389_at	chrXp11.3	MAOA	monoamine oxidase A	0.00578176	-0.56828
242791_at	chr11p13	FBXO3	F-box protein 3	0.00544713	-0.56745
220812_s_at	chr3q13.13	HHLA2	HERV-H LTR-associating 2	0.0120214	-0.56619
1554916_a_at	chr8q24.3	JRK	jerky homolog (mouse)	0.00493543	-0.56529
209315_at	chr6q23-q24	HBS1L	HBS1-like (S. cerevisiae)	0.0132483	-0.56462
231978_at	chr11q13.3	TPCN2	two pore segment channel 2	0.0040458	-0.56349
1559419_at	chr10p12	CACNB2	calcium channel, voltage-dependent, beta 2 subunit	0.00611414	-0.56296
235141_at	chr5q13.2	MARVELD2	MARVEL domain containing 2	0.0219848	-0.56257
203654_s_at	chr17q22-q23	COIL	coilin	0.0220406	-0.56064
233414_at	chr17p11.2	MPRIP	Myosin phosphatase Rho interacting protein	0.00323142	-0.55967
240106_at	chr12q23.2	GNPTAB	N-acetylglucosamine-1-phosphate transferase, alpha and beta subunits	0.000751286	-0.55805
235746_s_at	chr2q23-q24	PLA2R1	phospholipase A2 receptor 1, 180kDa	0.0104789	-0.55756
231050_at	chr11q13.2	HRASLS5	HRAS-like suppressor family, member 5	0.00878607	-0.55708
228355_s_at	chr5q12.1	NDUFAF2	NADH dehydrogenase (ubiquinone) 1 alpha subcomplex, assembly factor 2	0.0171248	-0.55655
214826_at	chr3p14.3	PDE12	Phosphodiesterase 12	0.0229472	-0.55639
205754_at	chr11p11	F2	coagulation factor II (thrombin)	0.0240467	-0.55484
229207_x_at	chr1q42.13	RNF187	Ring finger protein 187	0.0109356	-0.55463
235270_at	chr18q12.2	ZNF397	zinc finger protein 397	0.0207384	-0.55459
204623_at	chr21q22.3	TFF3	trefoil factor 3 (intestinal)	0.0190512	-0.55426
216862_s_at	chrXq28	MTCP1NB	mature T-cell proliferation 1 neighbor	0.0260068	-0.55297
239317_at	chr19q13.2	CEACAM21	carcinoembryonic antigen-related cell adhesion molecule 21	0.0273466	-0.5521
235354_s_at	chr3q25.32	RSRC1	arginine/serine-rich coiled-coil 1	0.013031	-0.55175
230808_at	chr8p11	FNTA	farnesyltransferase, CAAX box, alpha	0.0158995	-0.54895
224442_at	chrXq26.3	PHF6	PHD finger protein 6	0.00848753	-0.54814
202144_s_at	chr22q13.1|22q13.2	ADSL	adenylosuccinate lyase	0.00987862	-0.54771
208118_x_at	chr16p11.2 /// chr16p12.2	IMAA /// LOC100271836 /// LOC440345 /// LOC440354 /// LOC595101 /// LOC641298 /// SLC7A5P1	SLC7A5 pseudogene /// SMG1 homolog, phosphatidylinositol 3-kinase-related kinase	0.0147181	-0.5477
216850_at	chr15q11.2	SNRPN	small nuclear ribonucleoprotein polypeptide N	0.00527743	-0.5476
232069_at	chr14q32.33	KIF26A	kinesin family member 26A	0.0143069	-0.54544
213133_s_at	chr16q23.2	GCSH	glycine cleavage system protein H (aminomethyl carrier)	0.0195666	-0.54499
220409_at	chr9q34.3	CAMSAP1	calmodulin regulated spectrin-associated protein 1	0.0156375	-0.54467
205994_at	chr1q32	ELK4	ELK4, ETS-domain protein (SRF accessory protein 1)	0.0251651	-0.54439
225653_at	chr2q12.1	TGFBRAP1	transforming growth factor, beta receptor associated protein 1	0.00481573	-0.54393
204963_at	chr12p11.2	SSPN	sarcospan (Kras oncogene-associated gene)	0.0183757	-0.54282
217020_at	chr3p24	RARB	retinoic acid receptor, beta	0.00660863	-0.54115
1557360_at	chr2p21	LRPPRC	leucine-rich PPR-motif containing	0.0153245	-0.53999
221169_s_at	chr18q11.2	HRH4	histamine receptor H4	0.0261592	-0.53937
218226_s_at	chr3q13.33	NDUFB4	NADH dehydrogenase (ubiquinone) 1 beta subcomplex, 4, 15kDa	0.00337373	-0.53896
217547_x_at	chr19p12	ZNF675	zinc finger protein 675	0.00708473	-0.53884
229216_s_at	chr20p13	CSNK2A1	Casein kinase 2, alpha 1 polypeptide	0.018065	-0.5386
203357_s_at	chr3p24	CAPN7	calpain 7	0.0335113	-0.5382
210913_at	chr18q22-q23	CDH20	cadherin 20, type 2	0.0218064	-0.53694
210912_x_at	chr1p13.3	GSTM4	glutathione S-transferase mu 4	0.00394374	-0.5369
224192_at	chr1q21	FCRL2	Fc receptor-like 2	0.0284571	-0.53686
227240_at	chr2q37	NGEF	neuronal guanine nucleotide exchange factor	0.00690282	-0.53658
201258_at	chr19q13.1	RPS16	ribosomal protein S16	0.0103739	-0.53658
210714_at	chr2q21.3	R3HDM1	R3H domain containing 1	0.00844556	-0.5364
201517_at	chr3q29	NCBP2	nuclear cap binding protein subunit 2, 20kDa	0.003663	-0.53599
213129_s_at	chr16q23.2	GCSH	glycine cleavage system protein H (aminomethyl carrier)	0.00783012	-0.53574
223350_x_at	chr11p14	LIN7C	lin-7 homolog C (C. elegans)	0.00698855	-0.5342
238077_at	chr3p14.3	KCTD6	potassium channel tetramerisation domain containing 6	0.0155612	-0.53396
210342_s_at	chr2p25	TPO	thyroid peroxidase	0.0088611	-0.53351
1555993_at	chr3p14.3	CACNA1D	calcium channel, voltage-dependent, L type, alpha 1D subunit	0.0277899	-0.53114
207604_s_at	chr3p22	SLC4A7	solute carrier family 4, sodium bicarbonate cotransporter, member 7	0.00658815	-0.53005
1555007_s_at	chr12q24.31	WDR66	WD repeat domain 66	0.0344644	-0.53005
239711_at	chr15q15.3	ADAL	adenosine deaminase-like	0.00727711	-0.5294
214970_s_at	chr3q27-q28	ST6GAL1	ST6 beta-galactosamide alpha-2,6-sialyltranferase 1	0.00828255	-0.52805
221392_at	chr7q31.3-q32	TAS2R4	taste receptor, type 2, member 4	0.0334307	-0.52626
225968_at	chr3p14.1	PRICKLE2	prickle homolog 2 (Drosophila)	0.0277394	-0.52598
214520_at	chr16q22-q24	FOXC2	forkhead box C2 (MFH-1, mesenchyme forkhead 1)	0.0232491	-0.52595
238173_at	chr20q13.33	TCEA2	transcription elongation factor A (SII), 2	0.0122786	-0.52546
1559714_at	chr10q23	RGR	retinal G protein coupled receptor	0.0122702	-0.52525
203622_s_at	chr2p14	PNO1	partner of NOB1 homolog (S. cerevisiae)	0.0258731	-0.5252
214286_at	chr3p21	GNAT1	guanine nucleotide binding protein (G protein), alpha transducing activity polyp	0.0110487	-0.5241
235451_at	chr5q31	SMAD5	SMAD family member 5	0.0112775	-0.52332
211651_s_at	chr7q22	LAMB1	laminin, beta 1	0.00500437	-0.52303
212933_x_at	chr16q24.3|17p11.2	RPL13	ribosomal protein L13	0.0122832	-0.52238
208535_x_at	chr10q22	COL13A1	collagen, type XIII, alpha 1	0.0226649	-0.52162
244870_at	chr7q31.2	TES	testis derived transcript (3 LIM domains)	0.0116505	-0.52035
216946_at	chr6p21.3	HLA-DOA	major histocompatibility complex, class II, DO alpha	0.0405739	-0.52031
209550_at	chr15q11.2-q12	NDN	necdin homolog (mouse)	0.0264248	-0.51923
1552750_at	chr19p13.12	CIB3	calcium and integrin binding family member 3	0.00615172	-0.51881
1554646_at	chr18q11.1	OSBPL1A	oxysterol binding protein-like 1A	0.0221783	-0.51854
203549_s_at	chr8p22	LPL	lipoprotein lipase	0.0290049	-0.51828
208468_at	chr13q31-q32	SOX21	SRY (sex determining region Y)-box 21	0.0264587	-0.51767
222397_at	chr17q21.31	EFTUD2	elongation factor Tu GTP binding domain containing 2	0.00982868	-0.51763
223999_at	chr22q11.21	PPIL2	peptidylprolyl isomerase (cyclophilin)-like 2	0.0391847	-0.51716
205155_s_at	chr11q13	SPTBN2	spectrin, beta, non-erythrocytic 2	0.0107484	-0.51705
200031_s_at	chr19q13.3	RPS11	ribosomal protein S11	0.0353133	-0.51687
203982_s_at	chr14q24.3	ABCD4	ATP-binding cassette, sub-family D (ALD), member 4	0.00417912	-0.51678
236635_at	chr19q13.43	ZNF667	zinc finger protein 667	0.00663982	-0.51583
234268_at	chr12q12	SLC2A13	solute carrier family 2 (facilitated glucose transporter), member 13	0.0415541	-0.51486
224953_at	chr5q31.3	YIPF5	Yip1 domain family, member 5	0.0155045	-0.51483
1557684_at	chr17p11.2	ZNF286A	zinc finger protein 286A	0.0383039	-0.51416
1559420_x_at	chr10p12	CACNB2	calcium channel, voltage-dependent, beta 2 subunit	0.0181404	-0.51401
213059_at	chr11p11.2	CREB3L1	cAMP responsive element binding protein 3-like 1	0.0371441	-0.5139
235623_at	chr18q12.2	ELP2	Elongation protein 2 homolog (S. cerevisiae)	0.0237716	-0.51341
216368_s_at	chr2q36-q37	COL4A3	collagen, type IV, alpha 3 (Goodpasture antigen)	0.0188991	-0.51314
229576_s_at	chr12q24.1	TBX3	T-box 3	0.0310807	-0.51279
200914_x_at	chr14q22.1	KTN1	kinectin 1 (kinesin receptor)	0.0208115	-0.51261
220198_s_at	chr3q26.2	EIF5A2	eukaryotic translation initiation factor 5A2	0.0147273	-0.51192
209940_at	chr3p21.31-p21.1	PARP3	poly (ADP-ribose) polymerase family, member 3	0.00837175	-0.51097
219140_s_at	chr10q23-q24	RBP4	retinol binding protein 4, plasma	0.0304332	-0.51072
236649_at	chr15q21.2	DTWD1	DTW domain containing 1	0.0219041	-0.51006
221491_x_at	chr6p21.3	HLA-DRB1 /// HLA-DRB3 /// HLA-DRB4 /// HLA-DRB5 /// LOC100133661 /// LOC100294036	major histocompatibility complex, class II, DR beta 1 /// major histocompatibili	0.0299654	-0.50999
211011_at	chr6q12-q13	COL19A1	collagen, type XIX, alpha 1	0.00385322	-0.50845
229181_s_at	chr15q15.2	HAUS2	HAUS augmin-like complex, subunit 2	0.003619	-0.50778
210029_at	chr8p12-p11	IDO1	indoleamine 2,3-dioxygenase 1	0.0345972	-0.50702
236700_at	chr16p11.2	EIF3C	eukaryotic translation initiation factor 3, subunit C	0.0110864	-0.5068
206578_at	chr5q34	NKX2-5	NK2 transcription factor related, locus 5 (Drosophila)	0.000431468	-0.50666
239726_at	chr10q21	ANK3	Ankyrin 3, node of Ranvier (ankyrin G)	0.0198355	-0.50543
232561_at	chr16p11.2	ZNF771	Zinc finger protein 771	0.026791	-0.50532
242114_at	chr16p11.2	BOLA2	BolA homolog 2 (E. coli)	0.0441366	-0.50529
244790_at	chrXq28	MTCP1	mature T-cell proliferation 1	0.0374292	-0.50508
224738_x_at	chr6p21.1	RPL7L1	ribosomal protein L7-like 1	0.0154488	-0.5044
235614_at	chr11q13.2	TMEM151A	transmembrane protein 151A	0.0302369	-0.50397
1553704_x_at	chr19p13.2	ZNF791	zinc finger protein 791	0.0333652	-0.50382
1570259_at	chr2q12.3	LIMS1	LIM and senescent cell antigen-like domains 1	0.0289495	-0.50335
224496_s_at	chr17p13.1	TMEM107	transmembrane protein 107	0.0188403	-0.50321
207781_s_at	chrXq21.1-q21.2	ZNF711	zinc finger protein 711	0.0435769	-0.503
213687_s_at	chr3q29-qter	RPL35A	ribosomal protein L35a	0.0121951	-0.50115
233509_at	chr10q21.3	HERC4	hect domain and RLD 4	0.0205022	-0.50107
204755_x_at	chr17q22	HLF	hepatic leukemia factor	0.00896257	-0.50081
1552348_at	chr16p13.3	PRSS33	protease, serine, 33	0.020736	-0.50022
230782_at	chr15q15.3	SORD	sorbitol dehydrogenase	0.0378399	-0.50001
200867_at	chr20q13.13	RNF114	ring finger protein 114	0.0241998	-0.49837
209532_at	chr9p21	PLAA	phospholipase A2-activating protein	0.0242132	-0.4981
224877_s_at	chr2p11.2-q11.2	MRPS5	mitochondrial ribosomal protein S5	0.0166286	-0.49795
221668_s_at	chr17q25	DNAI2	dynein, axonemal, intermediate chain 2	0.0453168	-0.49773
202804_at	chr16p13.1	ABCC1	ATP-binding cassette, sub-family C (CFTR/MRP), member 1	0.0264675	-0.49672
217945_at	chr15q24	BTBD1	BTB (POZ) domain containing 1	0.016956	-0.49643
224361_s_at	chr3p21.1	IL17RB	interleukin 17 receptor B	0.0446986	-0.49634
201638_s_at	chr8q24.23	CPSF1	cleavage and polyadenylation specific factor 1, 160kDa	0.0318918	-0.4963
206249_at	chr3q27	MAP3K13	mitogen-activated protein kinase kinase kinase 13	0.0219668	-0.49609
220043_s_at	chr3q28-q29	MFI2	antigen p97 (melanoma associated) identified by monoclonal antibodies 133.2 and	0.00509644	-0.49511
218691_s_at	chr5q31.1	PDLIM4	PDZ and LIM domain 4	0.0352146	-0.49439
220250_at	chr17p11.2	ZNF286A	zinc finger protein 286A	0.0396188	-0.4941
239161_at	chr11q22	FDX1	ferredoxin 1	0.00795368	-0.49396
213217_at	chr5p15.3	ADCY2	adenylate cyclase 2 (brain)	0.0136515	-0.49347
226101_at	chr2p21	PRKCE	protein kinase C, epsilon	0.000253979	-0.49307
213852_at	chr1q12	RBM8A	RNA binding motif protein 8A	0.00671466	-0.49301
238337_s_at	chr5p13.2	DNAJC21	DnaJ (Hsp40) homolog, subfamily C, member 21	0.031745	-0.49251
225400_at	chr1q25	TSEN15	tRNA splicing endonuclease 15 homolog (S. cerevisiae)	0.0377368	-0.4925
244703_x_at	chr1q32.1	IPO9	importin 9	0.0123092	-0.49238
225233_at	chr17q22	MSI2	musashi homolog 2 (Drosophila)	0.0398055	-0.49136
223643_at	chr3q25-qter	CRYGS	Crystallin, gamma S	0.0306858	-0.49128
209314_s_at	chr6q23-q24	HBS1L	HBS1-like (S. cerevisiae)	0.0389435	-0.49122
235710_at	chr17p13.3	VPS53	vacuolar protein sorting 53 homolog (S. cerevisiae)	0.0271952	-0.49106
207106_s_at	chr15q15.1-q21.1	LTK	leukocyte receptor tyrosine kinase	0.0349385	-0.48926
219196_at	chr15q21	SCG3	secretogranin III	0.0242316	-0.48878
205983_at	chr16q24.3	DPEP1	dipeptidase 1 (renal)	0.0411989	-0.48855
1569062_s_at	chr1q22-q23.1	IQGAP3	IQ motif containing GTPase activating protein 3	0.0408812	-0.48813
222073_at	chr2q36-q37	COL4A3	collagen, type IV, alpha 3 (Goodpasture antigen)	0.029067	-0.48798
241609_at	chr1p32-p31	FOXD3	Forkhead box D3	0.0170552	-0.48773
207662_at	chr22q11.21	TBX1	T-box 1	0.0303564	-0.48718
210097_s_at	chr6p23	NOL7	nucleolar protein 7, 27kDa	0.044083	-0.48662
232533_at	chr2q31.1	METTL8	methyltransferase like 8	0.008161	-0.48625
236779_at	chr2p11.2-q11.2	MRPS5	Mitochondrial ribosomal protein S5	0.0171657	-0.48542
209266_s_at	chr4q22-q24	SLC39A8	solute carrier family 39 (zinc transporter), member 8	0.0470922	-0.48527
217273_at	chr1p36.21	PRAMEF10	PRAME family member 10	0.0208765	-0.48481
213641_at	chr16p13.3	ZNF500	zinc finger protein 500	0.0481338	-0.48453
1556382_a_at	chr4q31.1	NARG1	NMDA receptor regulated 1	0.026155	-0.48368
1569788_at	chr12p12.1-p11.2	ST8SIA1	ST8 alpha-N-acetyl-neuraminide alpha-2,8-sialyltransferase 1	0.0138665	-0.48364
1564327_at	chr16p13.13	hCG_1983896	hCG1983896	0.0297326	-0.48302
1554717_a_at	chr5q12	PDE4D	phosphodiesterase 4D, cAMP-specific (phosphodiesterase E3 dunce homolog, Drosoph	0.033092	-0.482
244662_at	chr2q23.1	MBD5	methyl-CpG binding domain protein 5	0.0200741	-0.48175
206904_at	chr1p35	MATN1	matrilin 1, cartilage matrix protein	0.0459128	-0.48063
1554894_a_at	chr5q31.1	PCBD2	pterin-4 alpha-carbinolamine dehydratase/dimerization cofactor of hepatocyte nuc	0.0455019	-0.48054
1554769_at	chr16p11.2	ZNF785	zinc finger protein 785	0.0367088	-0.48043
243265_at	chr10p11.23	GAD2	glutamate decarboxylase 2 (pancreatic islets and brain, 65kDa)	0.0244129	-0.48005
1552768_at	chr17p13.2	CAMKK1	calcium/calmodulin-dependent protein kinase kinase 1, alpha	0.0128571	-0.47987
1553740_a_at	chr3p25.3	IRAK2	interleukin-1 receptor-associated kinase 2	0.0136116	-0.47975
243786_at	chr13q12.11	ZDHHC20	zinc finger, DHHC-type containing 20	0.0352487	-0.47915
227741_at	chr3q21.1	PTPLB	protein tyrosine phosphatase-like (proline instead of catalytic arginine), membe	0.0136493	-0.47844
234586_at	chr9q33-q34	SARDH	Sarcosine dehydrogenase	0.0092032	-0.47803
212425_at	chr5q13.3-q14.1	SCAMP1	secretory carrier membrane protein 1	0.00989447	-0.47663
208543_at	chr19p13.1	OR10H2	olfactory receptor, family 10, subfamily H, member 2	0.0220731	-0.47657
238773_at	chr11p14.1	METT5D1	methyltransferase 5 domain containing 1	0.0448341	-0.47644
230810_at	chr1q42.13	JMJD4	jumonji domain containing 4	0.0235348	-0.47632
215618_at	chr10p13	RSU1	Ras suppressor protein 1	0.021889	-0.47576
215395_x_at	chr7q34	TRY6	trypsinogen C	0.0170966	-0.4751
210139_s_at	chr17p12-p11.2	PMP22	peripheral myelin protein 22	0.0266179	-0.47507
230290_at	chr6p21.3	SCUBE3	signal peptide, CUB domain, EGF-like 3	0.0111066	-0.47507
1558560_s_at	chr1q24	BLZF1	basic leucine zipper nuclear factor 1	0.0251167	-0.47485
210683_at	chr19p13.3	NRTN	neurturin	0.0287339	-0.47426
226287_at	chr11p14.1	CCDC34	coiled-coil domain containing 34	0.0329972	-0.4741
1561504_s_at	chr6p25.2	MYLK4	myosin light chain kinase family, member 4	0.0162804	-0.4737
232033_at	chr2q35	USP37	ubiquitin specific peptidase 37	2.53e-05	-0.47342
1553485_at	chr2q36.1	CCDC140	coiled-coil domain containing 140	0.0347695	-0.47317
34726_at	chr12q13	CACNB3	calcium channel, voltage-dependent, beta 3 subunit	0.0228007	-0.47281
215711_s_at	chr11p15.3-p15.1	WEE1	WEE1 homolog (S. pombe)	0.00979081	-0.47265
207489_at	chr16q22.1	RPS2P45	ribosomal protein S2 pseudogene 45	0.0214794	-0.47238
1552969_a_at	chr1p34.2	ZMYM6	zinc finger, MYM-type 6	0.0314724	-0.47234
242220_at	chr2p21	SPTBN1	spectrin, beta, non-erythrocytic 1	0.0313826	-0.47208
204964_s_at	chr12p11.2	SSPN	sarcospan (Kras oncogene-associated gene)	0.0414786	-0.47176
200647_x_at	chr16p11.2	EIF3C /// EIF3CL	eukaryotic translation initiation factor 3, subunit C /// eukaryotic translation	0.0427634	-0.47173
206666_at	chr5q11-q12	GZMK	granzyme K (granzyme 3; tryptase II)	0.028106	-0.47163
235865_at	chr11p11	CUGBP1	CUG triplet repeat, RNA binding protein 1	0.010665	-0.47161
209258_s_at	chr10q25	SMC3	structural maintenance of chromosomes 3	0.00709305	-0.47157
239517_at	chr2q24.2	ITGB6	Integrin, beta 6	0.0273611	-0.47133
218607_s_at	chr4q21.1	SDAD1	SDA1 domain containing 1	0.0273564	-0.47106
221570_s_at	chr2q31.1	METTL5	methyltransferase like 5	0.0387355	-0.46997
216470_x_at	chr7q32-qter|7q34 /// chr7q34 /// chr9p11.2	PRSS1 /// PRSS2 /// PRSS3 /// TRY6	protease, serine, 1 (trypsin 1) /// protease, serine, 2 (trypsin 2) /// protease	0.00579805	-0.46985
1556552_a_at	chr16q24.3	ACSF3	acyl-CoA synthetase family member 3	0.0196458	-0.46949
225355_at	chr5q35.1	NEURL1B	neuralized homolog 1B (Drosophila)	0.0288628	-0.46922
1562228_s_at	chr4q25-q27	PDE5A	phosphodiesterase 5A, cGMP-specific	0.0219339	-0.46913
210584_s_at	chr22q13.2 /// chr22q13.2-q13.31	POLDIP3 /// RRP7A /// RRP7B	polymerase (DNA-directed), delta interacting protein 3 /// ribosomal RNA process	0.00570435	-0.46885
1558780_a_at	chr5q31.3-q32	H2AFY	H2A histone family, member Y	0.0404589	-0.46832
205676_at	chr12q13.1-q13.3	CYP27B1	cytochrome P450, family 27, subfamily B, polypeptide 1	0.028706	-0.46814
210419_at	chr11q25	BARX2	BARX homeobox 2	0.0334749	-0.46697
205973_at	chr11q24.2	FEZ1	fasciculation and elongation protein zeta 1 (zygin I)	0.0454541	-0.46646
1553603_s_at	chr2p22.2-p22.1	ATL2	atlastin GTPase 2	0.0350031	-0.46531
217011_at	chr7q36	GBX1	gastrulation brain homeobox 1	0.0138983	-0.46498
1554161_at	chr6p11.2-q12	SLC25A27	solute carrier family 25, member 27	0.0264541	-0.46403
236047_at	chr8p23.1	XKR6	XK, Kell blood group complex subunit-related family, member 6	0.0419833	-0.46403
206555_s_at	chr16p12.3	THUMPD1	THUMP domain containing 1	0.0198974	-0.46368
204665_at	chr1p13.2	SIKE1	suppressor of IKBKE 1	0.0280746	-0.46336
215412_x_at	chr7q11-q22	PMS2L2	postmeiotic segregation increased 2-like 2 pseudogene	0.0124699	-0.4632
242647_at	chr2p15	USP34	ubiquitin specific peptidase 34	0.0102074	-0.46314
203130_s_at	chr2q23.1	KIF5C	kinesin family member 5C	0.0222078	-0.46309
1554250_s_at	chr7q11.23	TRIM73	tripartite motif-containing 73	0.0453131	-0.46292
234040_at	chr10q24.2	HELLS	helicase, lymphoid-specific	0.0217254	-0.46258
227436_at	chr1q21.2	OTUD7B	OTU domain containing 7B	0.00892725	-0.46202
201592_at	chr8q23.3-q24.11	EIF3H	eukaryotic translation initiation factor 3, subunit H	0.0324644	-0.46131
244669_at	chr6q14.3	SNHG5 /// SNORD50A /// SNORD50B	small nucleolar RNA host gene 5 (non-protein coding) /// small nucleolar RNA, C/	0.0477218	-0.46105
206301_at	chr4p12	TEC	tec protein tyrosine kinase	0.0386115	-0.46086
228450_at	chr11p15.1	PLEKHA7	pleckstrin homology domain containing, family A member 7	0.0394009	-0.46082
216665_s_at	chrYp11.2	TTTY2	testis-specific transcript, Y-linked 2 (non-protein coding)	0.0245979	-0.4606
220339_s_at	chr16p13.3	TPSG1	tryptase gamma 1	0.00461617	-0.46039
217620_s_at	chr3q22.3	PIK3CB	phosphoinositide-3-kinase, catalytic, beta polypeptide	0.0446567	-0.46035
229079_at	chr6p21.31	EHMT2	Euchromatic histone-lysine N-methyltransferase 2	0.0142886	-0.46
221476_s_at	chr3p24.2	RPL15	ribosomal protein L15	0.0139644	-0.45973
217134_at	chr9p21	MTAP	methylthioadenosine phosphorylase	0.0175381	-0.45921
234318_x_at	chr9q34.3	NDOR1	NADPH dependent diflavin oxidoreductase 1	0.0198602	-0.45858
209851_at	chr13q14.13	ZC3H13	zinc finger CCCH-type containing 13	0.037663	-0.45856
205116_at	chr6q22-q23	LAMA2	laminin, alpha 2	0.0326309	-0.45846
1557089_at	chr2q23.1	KIF5C	kinesin family member 5C	0.0323498	-0.45787
222128_at	chr10p12.31	NSUN6	NOL1/NOP2/Sun domain family, member 6	0.0465381	-0.45654
226955_at	chr5q32	AFAP1L1	actin filament associated protein 1-like 1	0.031634	-0.45621
239243_at	chr2p13.2-p13.1	ZNF638	zinc finger protein 638	0.00586966	-0.45615
1569053_at	chr8p11.2	AP3M2	adaptor-related protein complex 3, mu 2 subunit	0.0458622	-0.45609
224704_at	chr16p11.2	TNRC6A	trinucleotide repeat containing 6A	0.0192108	-0.45538
215613_at	chr10q26.3	ADAM12	ADAM metallopeptidase domain 12	0.037144	-0.45517
230992_at	chr5q35.3	BTNL9	butyrophilin-like 9	0.0396971	-0.45477
242041_at	chr8q13.1-q13.2	CSPP1	centrosome and spindle pole associated protein 1	0.00962444	-0.45459
241795_at	chr7q36	RHEB	Ras homolog enriched in brain	0.0376772	-0.45363
226360_at	chr22q12.1	ZNRF3	zinc and ring finger 3	0.0152603	-0.45317
203930_s_at	chr17q21.1	MAPT	microtubule-associated protein tau	0.0216416	-0.45306
224198_at	chr12q13	CELA1	chymotrypsin-like elastase family, member 1	0.0482194	-0.45286
211045_s_at	chr17q23.3	KCNH6	potassium voltage-gated channel, subfamily H (eag-related), member 6	0.0362324	-0.45273
234754_at	chr21q22.3	SLC37A1	solute carrier family 37 (glycerol-3-phosphate transporter), member 1	0.00357481	-0.45235
242349_at	chr14q12	HECTD1	HECT domain containing 1	0.0138905	-0.45222
218451_at	chr3p21.31	CDCP1	CUB domain containing protein 1	0.0294317	-0.45217
228266_s_at	chr15q25.2	HDGFRP3	hepatoma-derived growth factor, related protein 3	0.0416177	-0.45207
235153_at	chr9q32	RNF183	ring finger protein 183	0.0228712	-0.452
200081_s_at	chr9p21	RPS6	ribosomal protein S6	0.0275084	-0.45179
205794_s_at	chr14q	NOVA1	neuro-oncological ventral antigen 1	0.0130417	-0.45158
1559561_at	chr10p15.1	FBXO18	F-box protein, helicase, 18	0.00736762	-0.45149
207023_x_at	chr17q21	KRT10	keratin 10	0.0237812	-0.45107
207973_x_at	chr11q23-q24	ACRV1	acrosomal vesicle protein 1	0.0168835	-0.45061
240553_at	chr12q24.22	TESC	Tescalcin	0.0393594	-0.44847
215794_x_at	chrXq24-q25	GLUD2	glutamate dehydrogenase 2	0.0455195	-0.44844
215583_at	chr1q42.12	TMEM63A	Transmembrane protein 63A	0.0126266	-0.44839
202600_s_at	chr21q11.2	NRIP1	nuclear receptor interacting protein 1	0.0220597	-0.4479
226230_at	chr2p16.1	SMEK2	SMEK homolog 2, suppressor of mek1 (Dictyostelium)	0.00741225	-0.44774
211596_s_at	chr3p14	LRIG1	leucine-rich repeats and immunoglobulin-like domains 1	0.0359844	-0.44749
216227_at	chr6p21.3	HCG2P7	HLA complex group 2 pseudogene 7	0.0272082	-0.44689
220576_at	chr2q33.1	PGAP1	post-GPI attachment to proteins 1	0.0290294	-0.44656
244872_at	chr1p35.1	RBBP4	retinoblastoma binding protein 4	0.0160338	-0.44645
209456_s_at	chr5q35.1	FBXW11	F-box and WD repeat domain containing 11	0.0333929	-0.44616
213814_s_at	chr16q22-q23	SNTB2	Syntrophin, beta 2 (dystrophin-associated protein A1, 59kDa, basic component 2)	0.0340543	-0.44485
209597_s_at	chr8p21.2	PNMA2	paraneoplastic antigen MA2	0.0131707	-0.44479
49051_g_at	chr12q13.3	DTX3	deltex homolog 3 (Drosophila)	0.0125156	-0.44467
223959_at	chr14q24.3	DNAL1	dynein, axonemal, light chain 1	0.0314176	-0.44356
231266_at	chr19q13.2	LYPD4	LY6/PLAUR domain containing 4	0.0406562	-0.4431
243526_at	chr7q36.1	WDR86	WD repeat domain 86	0.0398161	-0.44289
1555300_a_at	chr3q25.1	MED12L	mediator complex subunit 12-like	0.0317467	-0.44249
1566102_at	chr14q24.3	TTLL5	tubulin tyrosine ligase-like family, member 5	0.0274828	-0.44206
228077_at	chr19p13.2	MRI1	methylthioribose-1-phosphate isomerase homolog (S. cerevisiae)	0.0444172	-0.44199
1553194_at	chr1p31.1	NEGR1	neuronal growth regulator 1	0.0396385	-0.44154
226246_at	chr18q11.2	KCTD1	potassium channel tetramerisation domain containing 1	0.0475542	-0.44103
1554672_at	chr7q34	TTC26	tetratricopeptide repeat domain 26	0.0153189	-0.44096
216275_at	chr2q14	BUB1	budding uninhibited by benzimidazoles 1 homolog (yeast)	0.043638	-0.44084
215803_at	chrXq22.3	CXorf57	chromosome X open reading frame 57	0.016489	-0.44053
215723_s_at	chr3q26	PLD1	phospholipase D1, phosphatidylcholine-specific	0.0323801	-0.44042
209024_s_at	chr6q14-q15	SYNCRIP	synaptotagmin binding, cytoplasmic RNA interacting protein	0.0385038	-0.44036
221726_at	chr1p36.3-p36.2	RPL22	ribosomal protein L22	0.0228909	-0.44013
230200_at	chr10p12.31	NSUN6	NOL1/NOP2/Sun domain family, member 6	0.00675226	-0.43954
214481_at	chr6p22-p21.3	HIST1H2AM	histone cluster 1, H2am	0.0332442	-0.43941
223736_at	chr12q24.13	IFT81	intraflagellar transport 81 homolog (Chlamydomonas)	0.0109339	-0.4394
243951_at	chr7q21.12	ABCB1	ATP-binding cassette, sub-family B (MDR/TAP), member 1	0.015351	-0.43912
207749_s_at	chr3q22.1	PPP2R3A	protein phosphatase 2 (formerly 2A), regulatory subunit B'', alpha	0.00669674	-0.43875
202451_at	chr11p15.1-p14	GTF2H1	general transcription factor IIH, polypeptide 1, 62kDa	0.0232629	-0.43863
201403_s_at	chr1q23	MGST3	microsomal glutathione S-transferase 3	0.0318941	-0.43791
1554494_at	chr16q24.1	MTHFSD	methenyltetrahydrofolate synthetase domain containing	0.0145309	-0.43788
1554348_s_at	chr5q31.1	CDKN2AIPNL	CDKN2A interacting protein N-terminal like	0.023024	-0.43756
232552_at	chr14q23.1	DAAM1	Dishevelled associated activator of morphogenesis 1	0.0186884	-0.43733
204657_s_at	chr9p13.2	SHB	Src homology 2 domain containing adaptor protein B	0.0181707	-0.43632
211518_s_at	chr14q22-q23	BMP4	bone morphogenetic protein 4	0.0375424	-0.43622
238831_at	chr4p13	TMEM33	transmembrane protein 33	0.0329025	-0.43607
228421_s_at	chr2p16	EFEMP1	EGF-containing fibulin-like extracellular matrix protein 1	0.0443543	-0.43518
219470_x_at	chr10pter-q26.12	CCNJ	cyclin J	0.0290878	-0.43506
222367_at	chr15q11.2 /// chr15q13.1 /// chr15q25.2	WHAMM /// WHAMML1 /// WHAMML2	WAS protein homolog associated with actin, golgi membranes and microtubules ///	0.0422531	-0.43474
226926_at	chr19q13.12	DMKN	dermokine	0.048813	-0.43374
203869_at	chr4q12	USP46	ubiquitin specific peptidase 46	0.0482694	-0.4336
204070_at	chr11q23	RARRES3	retinoic acid receptor responder (tazarotene induced) 3	0.0169265	-0.43357
239921_at	chr7p21.3	COL28A1	collagen, type XXVIII, alpha 1	0.0314059	-0.43328
1558706_a_at	chr2p11.2	ATOH8	Atonal homolog 8 (Drosophila)	0.0180116	-0.43257
234976_x_at	chr2p13	SLC4A5	Solute carrier family 4, sodium bicarbonate cotransporter, member 5	0.0473009	-0.4322
201418_s_at	chr6p22.3	SOX4	SRY (sex determining region Y)-box 4	0.0203362	-0.43205
1562236_at	chr10q22.2	MYST4	MYST histone acetyltransferase (monocytic leukemia) 4	0.0337885	-0.43189
214815_at	chr1p13.1	TRIM33	tripartite motif-containing 33	0.0455537	-0.43138
221872_at	chr3q25.32	RARRES1	retinoic acid receptor responder (tazarotene induced) 1	0.00578362	-0.43095
1555203_s_at	chr6p21.3	SLC44A4	solute carrier family 44, member 4	0.015616	-0.43043
208033_s_at	chr16q22.3-q23.1	ZFHX3	zinc finger homeobox 3	0.0486127	-0.43024
209863_s_at	chr3q28	TP63	tumor protein p63	0.049068	-0.43019
1554931_at	chr1p33	CYP4A11	cytochrome P450, family 4, subfamily A, polypeptide 11	0.0316447	-0.42941
226296_s_at	chr1p35-p34.1	MRPS15	mitochondrial ribosomal protein S15	0.0478933	-0.42922
211456_x_at	chr1q43	MT1P2	metallothionein 1 pseudogene 2	0.0282182	-0.42897
208176_at	chr10q26.3	DUX1	double homeobox, 1	0.0328218	-0.42896
204472_at	chr8q13-q21	GEM	GTP binding protein overexpressed in skeletal muscle	0.0307464	-0.4287
209526_s_at	chr15q25.2	HDGFRP3	hepatoma-derived growth factor, related protein 3	0.0348869	-0.42827
221390_s_at	chrXq11.2	MTMR8	myotubularin related protein 8	0.0141197	-0.42817
230697_at	chr2q31.1	BBS5	Bardet-Biedl syndrome 5	0.0358544	-0.42783
239773_at	chr7q21.13	GTPBP10	GTP-binding protein 10 (putative)	0.0441803	-0.42767
219532_at	chr6q14	ELOVL4	elongation of very long chain fatty acids (FEN1/Elo2, SUR4/Elo3, yeast)-like 4	0.010297	-0.42711
212202_s_at	chr15q15.1	TMEM87A	transmembrane protein 87A	0.0458331	-0.42698
244132_x_at	chr10q23.33	ZNF518A	Zinc finger protein 518A	0.0364548	-0.42598
240239_at	chr19q13.12	ZNF566	zinc finger protein 566	0.0119143	-0.42549
243628_at	chr2q37.1	COPS7B	COP9 constitutive photomorphogenic homolog subunit 7B (Arabidopsis)	0.0419507	-0.42511
217875_s_at	chr20q13.31|20q13.31-q13.33	PMEPA1	prostate transmembrane protein, androgen induced 1	0.0187914	-0.42425
208434_at	chr3q24-q28	MECOM	MDS1 and EVI1 complex locus	0.0302173	-0.42391
208515_at	chr6p22-p21.3	HIST1H2BM	histone cluster 1, H2bm	0.0134237	-0.42376
217441_at	chr1p31.1	USP33	ubiquitin specific peptidase 33	0.0205753	-0.42368
215506_s_at	chr1p31	DIRAS3	DIRAS family, GTP-binding RAS-like 3	0.0329477	-0.4236
203069_at	chr1q21.2	SV2A	synaptic vesicle glycoprotein 2A	0.0423321	-0.42354
242334_at	chr19q13.43	NLRP4	NLR family, pyrin domain containing 4	0.0297661	-0.42337
1552731_at	chr8q23.1	ABRA	actin-binding Rho activating protein	0.00937714	-0.42317
244406_at	chr19p13.2 /// chr19p13.3-p13.2	ZNF20 /// ZNF625	zinc finger protein 20 /// zinc finger protein 625	0.0315372	-0.42279
234699_at	chr14q11.2	RNASE7	ribonuclease, RNase A family, 7	0.0489389	-0.42247
232376_at	chr13q32	PCCA	Propionyl Coenzyme A carboxylase, alpha polypeptide	0.0142989	-0.42236
220940_at	chr2q11.2	ANKRD36B	ankyrin repeat domain 36B	0.014006	-0.42204
216693_x_at	chr15q25.2	HDGFRP3	hepatoma-derived growth factor, related protein 3	0.0492175	-0.42157
1566677_at	chr16q13-q21	MMP2	Matrix metallopeptidase 2 (gelatinase A, 72kDa gelatinase, 72kDa type IV collage	0.0162251	-0.42148
1553137_s_at	chr2p25	KLF11	Kruppel-like factor 11	0.0466247	-0.42138
1557532_at	chr19p13.2	NDUFA7	NADH dehydrogenase (ubiquinone) 1 alpha subcomplex, 7, 14.5kDa	0.0340977	-0.41983
236672_at	chr19p12	ZNF681	zinc finger protein 681	0.0290113	-0.41966
230775_s_at	chr13q13.3	SPG20	Spastic paraplegia 20 (Troyer syndrome)	0.0340731	-0.41956
207390_s_at	chr22q12.2	SMTN	smoothelin	0.0492557	-0.4193
1553581_s_at	chr5q12.3	SFRS12IP1	SFRS12-interacting protein 1	0.0425852	-0.41811
1556732_at	chr2p22-p21	EML4	Echinoderm microtubule associated protein like 4	0.028202	-0.41807
238868_at	chr15q22-q24	UACA	uveal autoantigen with coiled-coil domains and ankyrin repeats	0.0131354	-0.41725
1569886_a_at	chr11q25	GLB1L3	galactosidase, beta 1-like 3	0.0102034	-0.41714
1553663_a_at	chr17q25.3	NPB	neuropeptide B	0.0270246	-0.41545
204049_s_at	chr6q24.2	PHACTR2	phosphatase and actin regulator 2	0.036144	-0.41539
214324_at	chr16p12	GP2	glycoprotein 2 (zymogen granule membrane)	0.049423	-0.41518
222348_at	chr5q12.3	MAST4	Microtubule associated serine/threonine kinase family member 4	0.0463194	-0.41517
226592_at	chr9q32	ZNF618	zinc finger protein 618	0.0158108	-0.41339
1558807_at	chr2p24.1-p23.3	ATAD2B	ATPase family, AAA domain containing 2B	0.0467592	-0.41305
229500_at	chr4p13-p12	SLC30A9	solute carrier family 30 (zinc transporter), member 9	0.0469623	-0.41296
211882_x_at	chr19p13.3	FUT6	fucosyltransferase 6 (alpha (1,3) fucosyltransferase)	0.0319688	-0.41273
218086_at	chr9q34.3	NPDC1	neural proliferation, differentiation and control, 1	0.00835075	-0.41257
200629_at	chr14q32.31	WARS	tryptophanyl-tRNA synthetase	0.0323556	-0.41225
213145_at	chr12p13.33	FBXL14	F-box and leucine-rich repeat protein 14	0.0191179	-0.41202
238841_at	chr9q22.32	PTPDC1	protein tyrosine phosphatase domain containing 1	0.0392735	-0.41177
1559587_at	chr19q13.3	SYMPK	symplekin	0.0456204	-0.41146
213630_at	chr7p13	NACAD	NAC alpha domain containing	0.0194279	-0.41069
210802_s_at	chr5q11-q14	DIMT1L	DIM1 dimethyladenosine transferase 1-like (S. cerevisiae)	0.0226679	-0.41064
227684_at	chr19p13.2	S1PR2	sphingosine-1-phosphate receptor 2	0.0433388	-0.41046
219267_at	chr12q24.11	GLTP	glycolipid transfer protein	0.0413475	-0.41035
226888_at	chr15q22.1-q22.31	CSNK1G1	casein kinase 1, gamma 1	0.0121064	-0.4099
232697_at	chr6p21.2-p21.1	LRFN2	leucine rich repeat and fibronectin type III domain containing 2	0.0227605	-0.40942
232381_s_at	chr5p15.2	DNAH5	dynein, axonemal, heavy chain 5	0.0470774	-0.409
203034_s_at	chr11p15	RPL27A	ribosomal protein L27a	0.0291347	-0.40816
1561276_at	chr8p21.2	DOCK5	dedicator of cytokinesis 5	0.0360279	-0.40785
201227_s_at	chr10q23.2-q23.33	NDUFB8	NADH dehydrogenase (ubiquinone) 1 beta subcomplex, 8, 19kDa	0.020508	-0.40753
1554999_at	chr4q21.21	RASGEF1B	RasGEF domain family, member 1B	0.0413624	-0.40705
230345_at	chr15q22.3-q23	SEMA7A	semaphorin 7A, GPI membrane anchor (John Milton Hagen blood group)	0.0269287	-0.40668
214494_s_at	chr16q24.3	SPG7	spastic paraplegia 7 (pure and complicated autosomal recessive)	0.0409468	-0.40644
237215_s_at	chr3q29	TFRC	transferrin receptor (p90, CD71)	0.0483274	-0.40624
241601_at	chr7p14.3	WIPF3	WAS/WASL interacting protein family, member 3	0.0437322	-0.40604
1558546_at	chr16p13.3	DNASE1	deoxyribonuclease I	0.0431796	-0.40564
228307_at	chr20q11.2-q12	EMILIN3	elastin microfibril interfacer 3	0.0348222	-0.40559
207921_x_at	chr2q12-q14	PAX8	paired box 8	0.0497981	-0.40528
224491_at	chr22q11.2-q13.2	APOL4	apolipoprotein L, 4	0.0249037	-0.40392
224100_s_at	chr2p23.3	DPYSL5	dihydropyrimidinase-like 5	0.0340431	-0.40381
224416_s_at	chr4p16	MED28	mediator complex subunit 28	0.027537	-0.4037
231787_at	chr6p11.2-q12	SLC25A27	solute carrier family 25, member 27	0.0394302	-0.40321
232153_at	chr2q35	SPEG	SPEG complex locus	0.0383929	-0.40297
218243_at	chr5q35.3	RUFY1	RUN and FYVE domain containing 1	0.0478674	0.40142
209141_at	chr1q42|17p13.2	UBE2G1	ubiquitin-conjugating enzyme E2G 1 (UBC7 homolog, yeast)	0.017103	0.40151
210563_x_at	chr2q33-q34	CFLAR	CASP8 and FADD-like apoptosis regulator	0.0388957	0.40153
238482_at	chr2q32	KLF7	Kruppel-like factor 7 (ubiquitous)	0.0493082	0.40172
217951_s_at	chr6q12	PHF3	PHD finger protein 3	0.037086	0.40188
222410_s_at	chr14q13.1	SNX6	sorting nexin 6	0.0282253	0.40242
1555789_s_at	chr17p13.1	PHF23	PHD finger protein 23	0.0270568	0.40258
207491_at	chr11q13.5	MOGAT2	monoacylglycerol O-acyltransferase 2	0.0448558	0.40259
202030_at	chr16p11.2	BCKDK	branched chain ketoacid dehydrogenase kinase	0.0306182	0.40276
231792_at	chr20q13.31	MYLK2	myosin light chain kinase 2	0.00213835	0.40316
218525_s_at	chr10q24	HIF1AN	hypoxia inducible factor 1, alpha subunit inhibitor	0.0204618	0.40363
207945_s_at	chr17q25	CSNK1D	casein kinase 1, delta	0.00905672	0.40394
208980_s_at	chr12q24.3	UBC	ubiquitin C	0.0468896	0.40413
211997_x_at	chr17q25	H3F3B	H3 histone, family 3B (H3.3B)	0.0450444	0.40461
217864_s_at	chr15q	PIAS1	protein inhibitor of activated STAT, 1	0.0483419	0.40467
221818_at	chr11q12.3	INTS5	integrator complex subunit 5	0.0340616	0.40494
203652_at	chr11q13.1-q13.3	MAP3K11	mitogen-activated protein kinase kinase kinase 11	0.0237809	0.40567
1564367_at	chrXp11.23	CXorf25	chromosome X open reading frame 25	0.0257778	0.40571
213146_at	chr17p13.1	KDM6B	lysine (K)-specific demethylase 6B	0.0398271	0.40614
226555_at	chr2q33.3	INO80D	INO80 complex subunit D	0.0484373	0.40657
203370_s_at	chr5q35.3	PDLIM7	PDZ and LIM domain 7 (enigma)	0.0295545	0.40676
219096_at	chr17q25.1	ARMC7	armadillo repeat containing 7	0.038594	0.40726
208774_at	chr17q25	CSNK1D	casein kinase 1, delta	0.0384766	0.40733
208678_at	chr22pter-q11.2|22q11.1	ATP6V1E1	ATPase, H+ transporting, lysosomal 31kDa, V1 subunit E1	0.0329448	0.40825
208945_s_at	chr17q21	BECN1	beclin 1, autophagy related	0.0438904	0.40835
243614_s_at	chr19q13.1	PRODH2	proline dehydrogenase (oxidase) 2	0.0273574	0.40862
204039_at	chr19q13.1	CEBPA	CCAAT/enhancer binding protein (C/EBP), alpha	0.0439846	0.40872
226681_at	chr7q32	UBE2H	Ubiquitin-conjugating enzyme E2H (UBC8 homolog, yeast)	0.0360918	0.40879
219774_at	chr2q14.1	CCDC93	coiled-coil domain containing 93	0.0455824	0.40904
226971_at	chr7q33	CCDC136	coiled-coil domain containing 136	0.036239	0.4091
228385_at	chr1q32.1	DDX59	DEAD (Asp-Glu-Ala-Asp) box polypeptide 59	0.0238871	0.40912
202205_at	chr19q13.2-q13.3	VASP	vasodilator-stimulated phosphoprotein	0.0448481	0.40919
200755_s_at	chr7q32.1	CALU	calumenin	0.0128844	0.41005
220990_s_at	chr17q23.1	MIR21 /// TMEM49	microRNA 21 /// transmembrane protein 49	0.0490154	0.41015
222662_at	chr8p23.1	PPP1R3B	protein phosphatase 1, regulatory (inhibitor) subunit 3B	0.0407568	0.41038
213716_s_at	chr17q25	SECTM1	secreted and transmembrane 1	0.033382	0.41039
202791_s_at	chr22q13.33	SAPS2	SAPS domain family, member 2	0.0481894	0.41059
223894_s_at	chr16q12.2	AKTIP	AKT interacting protein	0.0361084	0.41087
223033_s_at	chr11q13	SCYL1	SCY1-like 1 (S. cerevisiae)	0.0193809	0.41092
209474_s_at	chr10q24	ENTPD1	ectonucleoside triphosphate diphosphohydrolase 1	0.0471557	0.41108
212738_at	chr10q24.1	ARHGAP19	Rho GTPase activating protein 19	0.0396169	0.41112
1560014_s_at	chr16p13.11	PDXDC1	pyridoxal-dependent decarboxylase domain containing 1	0.0452952	0.41131
218251_at	chrXp11.4	MID1IP1	MID1 interacting protein 1 (gastrulation specific G12 homolog (zebrafish))	0.0342639	0.4114
210190_at	chr6q24.2	STX11	syntaxin 11	0.0454398	0.4116
205253_at	chr1q23	PBX1	pre-B-cell leukemia homeobox 1	0.0255345	0.41164
1569552_at	chr2q21.1	PTPN18	protein tyrosine phosphatase, non-receptor type 18 (brain-derived)	0.0245538	0.41178
201906_s_at	chr3p21.3	CTDSPL	CTD (carboxy-terminal domain, RNA polymerase II, polypeptide A) small phosphatas	0.0379102	0.41191
217786_at	chr14q11.2-q21	PRMT5	protein arginine methyltransferase 5	0.0412218	0.41206
50221_at	chr6p21	TFEB	transcription factor EB	0.0419831	0.41231
205172_x_at	chr4q2-q3|5q35	CLTB	clathrin, light chain (Lcb)	0.0480304	0.41236
222444_at	chrXq21.33-q22.2	ARMCX3	armadillo repeat containing, X-linked 3	0.0377357	0.41281
1553513_at	chr6q23-q24	VNN3	vanin 3	0.0329164	0.41289
217192_s_at	chr6q21-q22.1	PRDM1	PR domain containing 1, with ZNF domain	0.0232033	0.41325
212457_at	chrXp11.22	TFE3	transcription factor binding to IGHM enhancer 3	0.011529	0.41338
213952_s_at	chr10q11.2	ALOX5	Arachidonate 5-lipoxygenase	0.0442345	0.4136
219699_at	chr4p15.2	LGI2	leucine-rich repeat LGI family, member 2	0.0161725	0.41415
229452_at	chr17p13.1	TMEM88	transmembrane protein 88	0.0427979	0.41442
1557415_s_at	chr8p11.23	LETM2	leucine zipper-EF-hand containing transmembrane protein 2	0.0390675	0.41458
210092_at	chr1p34-p33	MAGOH	mago-nashi homolog, proliferation-associated (Drosophila)	0.0456316	0.41475
235857_at	chr17p13.1	KCTD11	potassium channel tetramerisation domain containing 11	0.0416533	0.41508
206600_s_at	chr17q25.1	SLC16A5	solute carrier family 16, member 5 (monocarboxylic acid transporter 6)	0.0296787	0.41511
219394_at	chr17q25.3	PGS1	phosphatidylglycerophosphate synthase 1	0.0352223	0.41526
219382_at	chr19q13.2	SERTAD3	SERTA domain containing 3	0.0270801	0.41528
217203_at	chr1q31	GLUL	glutamate-ammonia ligase (glutamine synthetase)	0.0281637	0.41534
210386_s_at	chr1q21	MTX1	metaxin 1	0.0415971	0.41558
225063_at	chr15q24.1	UBL7	ubiquitin-like 7 (bone marrow stromal cell-derived)	0.0476272	0.41594
205943_at	chr4q31-q32	TDO2	tryptophan 2,3-dioxygenase	0.00800062	0.41598
221065_s_at	chr19q13.1	CHST8	carbohydrate (N-acetylgalactosamine 4-0) sulfotransferase 8	0.0212598	0.41622
36004_at	chrXq28	IKBKG	inhibitor of kappa light polypeptide gene enhancer in B-cells, kinase gamma	0.0264669	0.41635
212811_x_at	chr2p15-p13	SLC1A4	solute carrier family 1 (glutamate/neutral amino acid transporter), member 4	0.0358909	0.41636
216063_at	chr11p15.5	HBBP1	hemoglobin, beta pseudogene 1	0.0360044	0.41656
201725_at	chr10p13	CDC123	cell division cycle 123 homolog (S. cerevisiae)	0.0155737	0.41661
41386_i_at	chr17p13.1	KDM6B	lysine (K)-specific demethylase 6B	0.0252364	0.41669
207872_s_at	chr19q13.4	LILRA1	leukocyte immunoglobulin-like receptor, subfamily A (with TM domain), member 1	0.0291947	0.41724
1553924_at	chr1q24.1	FMO9P	flavin containing monooxygenase 9 pseudogene	0.0433687	0.4174
205506_at	chr2q35-q36	VIL1	villin 1	0.0357332	0.41742
201337_s_at	chr1p36.23	VAMP3	vesicle-associated membrane protein 3 (cellubrevin)	0.0240918	0.41744
1554510_s_at	chr10q23.1	GHITM	growth hormone inducible transmembrane protein	0.0199799	0.41745
205289_at	chr20p12	BMP2	bone morphogenetic protein 2	0.00239915	0.41754
212046_x_at	chr16p11.2	MAPK3	mitogen-activated protein kinase 3	0.0473413	0.41765
1552263_at	chr22q11.2|22q11.21	MAPK1	mitogen-activated protein kinase 1	0.0262509	0.418
217072_at	chr17q25.1	CD300A	CD300a molecule	0.0404402	0.41822
230022_at	chr16q22.1	CLEC18A	C-type lectin domain family 18, member A	0.0393757	0.41826
1559201_a_at	chr9q13-q21.2	OSTF1	Osteoclast stimulating factor 1	0.0084197	0.41851
1556067_a_at	chr17p13.1	KDM6B	lysine (K)-specific demethylase 6B	0.0142492	0.41895
242891_at	chr3q13.2-q21	ADCY5	Adenylate cyclase 5	0.0365057	0.41908
215054_at	chr19p13.3-p13.2	EPOR	erythropoietin receptor	0.0351051	0.41933
218472_s_at	chr5q11.2	PELO	pelota homolog (Drosophila)	0.0395478	0.41949
218261_at	chr19p13.2	AP1M2	adaptor-related protein complex 1, mu 2 subunit	0.0341509	0.4197
206464_at	chrXp22.2	BMX	BMX non-receptor tyrosine kinase	0.0389503	0.42015
204760_s_at	chr17q11.2	NR1D1 /// THRA	nuclear receptor subfamily 1, group D, member 1 /// thyroid hormone receptor, al	0.0253446	0.42068
235166_at	chr3q21	ZNF148	zinc finger protein 148	0.0460898	0.42093
237974_at	chr14q22.1	ABHD12B	abhydrolase domain containing 12B	0.0483869	0.42094
204512_at	chr6p24-p22.3	HIVEP1	human immunodeficiency virus type I enhancer binding protein 1	0.0238188	0.42129
212511_at	chr11q14	PICALM	phosphatidylinositol binding clathrin assembly protein	0.0374939	0.42134
1554627_a_at	chr10pter-q25.3	ASCC1	activating signal cointegrator 1 complex subunit 1	0.0264378	0.4221
208132_x_at	chr6p21.3	BAT2	HLA-B associated transcript 2	0.0469787	0.42238
201642_at	chr21q22.11	IFNGR2	interferon gamma receptor 2 (interferon gamma transducer 1)	0.0479072	0.42268
218983_at	chr12p13.31	C1RL	complement component 1, r subcomponent-like	0.0499764	0.42299
211799_x_at	chr6p21.3	HLA-C	major histocompatibility complex, class I, C	0.00944723	0.42309
223678_s_at	chr10q22.3	SFTPA1 /// SFTPA2	surfactant protein A1 /// surfactant protein A2	0.0269161	0.42324
238911_at	chr11q13	STARD10	StAR-related lipid transfer (START) domain containing 10	0.0199889	0.42327
210153_s_at	chr6p25-p24|18q21	ME2	malic enzyme 2, NAD(+)-dependent, mitochondrial	0.0454926	0.42347
226577_at	chr14q24.3	PSEN1	presenilin 1	0.0427038	0.42381
202199_s_at	chr6p21.3-p21.2	SRPK1	SFRS protein kinase 1	0.0441926	0.42467
201581_at	chr20p12	TMX4	thioredoxin-related transmembrane protein 4	0.0277361	0.42469
207168_s_at	chr5q31.3-q32	H2AFY	H2A histone family, member Y	0.0195822	0.42473
234146_at	chr6q13	B3GAT2	beta-1,3-glucuronyltransferase 2 (glucuronosyltransferase S)	0.00867515	0.42501
226179_at	chr8p21.2	SLC25A37	solute carrier family 25, member 37	0.0352427	0.42519
219891_at	chr19p13.11	PGPEP1	pyroglutamyl-peptidase I	0.0228853	0.42547
222704_at	chr2p11.2	POLR1A	polymerase (RNA) I polypeptide A, 194kDa	0.0404471	0.42571
1555809_at	chr16q24.1	CRISPLD2	cysteine-rich secretory protein LCCL domain containing 2	0.0449703	0.42586
90610_at	chr7q22	LRCH4	leucine-rich repeats and calponin homology (CH) domain containing 4	0.046886	0.4259
238065_at	chr1q21.2	TPM3	tropomyosin 3	0.0237822	0.42597
239843_at	chr1q22	RIT1	Ras-like without CAAX 1	0.0431735	0.42622
242335_at	chr8p21.2	SLC25A37	solute carrier family 25, member 37	0.0383978	0.4263
202055_at	chr3q21	KPNA1	karyopherin alpha 1 (importin alpha 5)	0.0104296	0.42632
1552657_a_at	---	TXNDC2	thioredoxin domain containing 2 (spermatozoa)	0.015157	0.42657
217977_at	chr16p13.3	SEPX1	selenoprotein X, 1	0.0394234	0.42671
232322_x_at	chr11q13	STARD10	StAR-related lipid transfer (START) domain containing 10	0.0486661	0.42677
202097_at	chr6p22.3	NUP153	nucleoporin 153kDa	0.0174318	0.42691
55093_at	chr7q36.1	CHPF2	chondroitin polymerizing factor 2	0.0472974	0.42699
46270_at	chr9p13.3	UBAP1	ubiquitin associated protein 1	0.019801	0.42699
205016_at	chr2p13	TGFA	transforming growth factor, alpha	0.0482635	0.42703
37966_at	chr22q13.2-q13.33	PARVB	parvin, beta	0.0430688	0.42713
224733_at	chr16q21	CMTM3	CKLF-like MARVEL transmembrane domain containing 3	0.0403796	0.42728
207094_at	chr2q35	IL8RA	interleukin 8 receptor, alpha	0.037864	0.42754
225818_s_at	chr11q24.2	TBRG1	transforming growth factor beta regulator 1	0.0293711	0.42812
234644_x_at	chr8p22-p21	TNFRSF10C	Tumor necrosis factor receptor superfamily, member 10c, decoy without an intrace	0.0362978	0.42826
214502_at	chr6p22.1	HIST1H2BJ	histone cluster 1, H2bj	0.0268393	0.42872
204908_s_at	chr19q13.1-q13.2	BCL3	B-cell CLL/lymphoma 3	0.0402104	0.42892
202708_s_at	chr1q21-q23	HIST2H2BE	histone cluster 2, H2be	0.0361479	0.42918
210986_s_at	chr15q22.1	TPM1	tropomyosin 1 (alpha)	0.0250061	0.42953
213590_at	chr17q25.1	SLC16A5	solute carrier family 16, member 5 (monocarboxylic acid transporter 6)	0.0138407	0.42964
228846_at	chr2p13-p12	MXD1	MAX dimerization protein 1	0.0170499	0.42965
211825_s_at	chr11q24.1-q24.3 /// chr22q12.2	EWSR1 /// FLI1	Ewing sarcoma breakpoint region 1 /// Friend leukemia virus integration 1	0.0230223	0.42967
212209_at	chr12q24.21	MED13L	mediator complex subunit 13-like	0.0281732	0.4299
214455_at	chr6p21.3	HIST1H2BC	histone cluster 1, H2bc	0.0415829	0.43001
202858_at	chr21q22.3	U2AF1	U2 small nuclear RNA auxiliary factor 1	0.045718	0.43028
211287_x_at	chrXp22.32 and Yp11.3	CSF2RA	colony stimulating factor 2 receptor, alpha, low-affinity (granulocyte-macrophag	0.0403825	0.43037
207791_s_at	chr2p14	RAB1A	RAB1A, member RAS oncogene family	0.0469732	0.43038
226205_at	chr11q13.2	ANKRD13D	ankyrin repeat domain 13 family, member D	0.0386431	0.43054
203837_at	chr6q22.33	MAP3K5	mitogen-activated protein kinase kinase kinase 5	0.029531	0.43067
204006_s_at	chr1q23	FCGR3A /// FCGR3B	Fc fragment of IgG, low affinity IIIa, receptor (CD16a) /// Fc fragment of IgG,	0.026358	0.43084
226599_at	chr4q31.3	FHDC1	FH2 domain containing 1	0.0348893	0.43112
220968_s_at	chr12p13.33-p13.32	TSPAN9	tetraspanin 9	0.0436699	0.43126
218810_at	chr1p34.3	ZC3H12A	zinc finger CCCH-type containing 12A	0.0362658	0.43126
200663_at	chr12q12-q13	CD63	CD63 molecule	0.0303664	0.43134
211742_s_at	chr17q11.2	EVI2B	ecotropic viral integration site 2B	0.00215805	0.43134
220404_at	chr16q21	GPR97	G protein-coupled receptor 97	0.0430942	0.43137
217889_s_at	chr2q31.1	CYBRD1	cytochrome b reductase 1	0.0302771	0.43157
209221_s_at	chr20q13.3	OSBPL2	oxysterol binding protein-like 2	0.0165638	0.43183
45687_at	chr16p11.2	PRR14	proline rich 14	0.0430448	0.43195
213288_at	chr2p25.1	MBOAT2	membrane bound O-acyltransferase domain containing 2	0.0483984	0.43238
223057_s_at	chr6p21.1	XPO5	exportin 5	0.0154741	0.43239
211396_at	chr1q23.3	FCGR2C	Fc fragment of IgG, low affinity IIc, receptor for (CD32)	0.035498	0.43291
223991_s_at	chr18q12.2 /// chr1q41-q42	GALNT2 /// LOC100132910	UDP-N-acetyl-alpha-D-galactosamine:polypeptide N-acetylgalactosaminyltransferase	0.0499318	0.43315
225998_at	chr4q31.21	GAB1	GRB2-associated binding protein 1	0.0466399	0.43354
203906_at	chr3p25.2	IQSEC1	IQ motif and Sec7 domain 1	0.0419726	0.43358
219664_s_at	chr16p13.3	DECR2 /// NME4	2,4-dienoyl CoA reductase 2, peroxisomal /// non-metastatic cells 4, protein exp	0.0175103	0.43381
207691_x_at	chr10q24	ENTPD1	ectonucleoside triphosphate diphosphohydrolase 1	0.0299376	0.43389
1554052_at	chr16q21	CNOT1	CCR4-NOT transcription complex, subunit 1	0.0395567	0.43408
1562789_at	chr19q13.31	ZNF229	zinc finger protein 229	0.0227311	0.43419
203778_at	chr4q22-q25	MANBA	mannosidase, beta A, lysosomal	0.0117973	0.43426
224594_x_at	chr7p15-p12	ACTB	actin, beta	0.0166013	0.43458
212570_at	chr11q21	ENDOD1	endonuclease domain containing 1	0.0119373	0.43493
243196_s_at	chr12q	TRAFD1	TRAF-type zinc finger domain containing 1	0.0394225	0.43493
224756_s_at	chr6p21.3	BAT5	HLA-B associated transcript 5	0.0467812	0.43502
232680_at	chr6p22.3	HDGFL1	hepatoma derived growth factor-like 1	0.03361	0.43504
209508_x_at	chr2q33-q34	CFLAR	CASP8 and FADD-like apoptosis regulator	0.0414192	0.43505
209137_s_at	chr16q24.1	USP10	ubiquitin specific peptidase 10	0.0472775	0.43508
204042_at	chr13q12	WASF3	WAS protein family, member 3	0.0346793	0.43551
207085_x_at	chrXp22.32 and Yp11.3	CSF2RA	colony stimulating factor 2 receptor, alpha, low-affinity (granulocyte-macrophag	0.037201	0.43557
215860_at	chr11q13.1	SYT12	Synaptotagmin XII	0.0258939	0.43565
1558608_a_at	chr9q33.2	PAPPA	pregnancy-associated plasma protein A, pappalysin 1	0.009757	0.4358
205922_at	chr6q23-q24	VNN2	vanin 2	0.0269761	0.43588
201328_at	chr21q22.3|21q22.2	ETS2	v-ets erythroblastosis virus E26 oncogene homolog 2 (avian)	0.0372293	0.43605
223158_s_at	chr9q33.3-q34.11	NEK6	NIMA (never in mitosis gene a)-related kinase 6	0.0223979	0.43633
64883_at	chrXp22.2	MOSPD2	motile sperm domain containing 2	0.0471463	0.43668
219165_at	chr8p21.2	PDLIM2	PDZ and LIM domain 2 (mystique)	0.0309861	0.43688
226388_at	chr1p36.12	TCEA3	transcription elongation factor A (SII), 3	0.0395351	0.43711
207994_s_at	chr6q24-q25	OPRM1	opioid receptor, mu 1	0.0188695	0.43726
216985_s_at	chr11q12.1	STX3	syntaxin 3	0.0361008	0.43727
223733_s_at	chr20q13.32	PPP4R1L	protein phosphatase 4, regulatory subunit 1-like	0.0350176	0.43747
203703_s_at	chr2p24.3-p24.1	TTLL4	tubulin tyrosine ligase-like family, member 4	0.0440038	0.43759
1556058_s_at	chr1p36.33-p36.11	SPEN	spen homolog, transcriptional regulator (Drosophila)	0.0322958	0.43762
206223_at	chr7q21.3	LMTK2	lemur tyrosine kinase 2	0.0404736	0.43769
217742_s_at	---	WAC	WW domain containing adaptor with coiled-coil	0.00758018	0.43778
231496_at	chr1q32.1	FCAMR	Fc receptor, IgA, IgM, high affinity	0.0337578	0.43803
208636_at	chr14q24.1-q24.2|14q24|14q22-q24	ACTN1	actinin, alpha 1	0.0115066	0.43825
227396_at	chr11p11.2	PTPRJ	protein tyrosine phosphatase, receptor type, J	0.00938402	0.43839
222547_at	chr2q11.2-q12	MAP4K4	mitogen-activated protein kinase kinase kinase kinase 4	0.000565399	0.43862
222841_s_at	chr17p13	TIMM22	translocase of inner mitochondrial membrane 22 homolog (yeast)	0.0206995	0.43874
226121_at	chr17q11.2	DHRS13	dehydrogenase/reductase (SDR family) member 13	0.026154	0.43899
209473_at	chr10q24	ENTPD1	ectonucleoside triphosphate diphosphohydrolase 1	0.0448388	0.43902
213589_s_at	chr17q25.3	B3GNTL1	UDP-GlcNAc:betaGal beta-1,3-N-acetylglucosaminyltransferase-like 1	0.0234579	0.43912
200865_at	chr11p15.4	EIF3F	eukaryotic translation initiation factor 3, subunit F	0.0430134	0.43922
217983_s_at	chr6q27	RNASET2	ribonuclease T2	0.0473282	0.43985
213403_at	chr2q12.1	MFSD9	Major facilitator superfamily domain containing 9	0.0191411	0.43996
217552_x_at	chr1q32	CR1	complement component (3b/4b) receptor 1 (Knops blood group)	0.0360752	0.44003
210011_s_at	chr22q12.2	EWSR1	Ewing sarcoma breakpoint region 1	0.0292431	0.44007
224389_s_at	chr4q25	COL25A1	collagen, type XXV, alpha 1	0.0071761	0.44049
214046_at	chr6q16	FUT9	fucosyltransferase 9 (alpha (1,3) fucosyltransferase)	0.0279966	0.44097
37384_at	chr22q11.22	PPM1F	protein phosphatase 1F (PP2C domain containing)	0.0233769	0.4412
231579_s_at	chr17q25	TIMP2	TIMP metallopeptidase inhibitor 2	0.0420816	0.44122
202391_at	chr5p15.1-p14	BASP1	brain abundant, membrane attached signal protein 1	0.00858189	0.44125
227823_at	chrXq13.1	RGAG4	retrotransposon gag domain containing 4	0.0134727	0.44145
222453_at	chr2q31.1	CYBRD1	cytochrome b reductase 1	0.0153163	0.44182
225964_at	chr3q21.3	ZXDC	ZXD family zinc finger C	0.0329849	0.442
224745_x_at	chrXp11.23	OTUD5	OTU domain containing 5	0.0224096	0.44216
225347_at	chr1q32.1	ARL8A	ADP-ribosylation factor-like 8A	0.039256	0.44223
206396_at	chr9p24	SLC1A1	solute carrier family 1 (neuronal/epithelial high affinity glutamate transporter	0.00631004	0.44253
212481_s_at	chr19p13.1	TPM4	tropomyosin 4	0.0452179	0.44267
204531_s_at	chr17q21	BRCA1	breast cancer 1, early onset	0.03131	0.4429
209158_s_at	chr19q13.33	CYTH2	cytohesin 2	0.035133	0.44303
205786_s_at	chr16p11.2	ITGAM	integrin, alpha M (complement component 3 receptor 3 subunit)	0.0313739	0.44323
1555766_a_at	chr14q21	GNG2	guanine nucleotide binding protein (G protein), gamma 2	0.0475451	0.44335
208593_x_at	chr17q12-q22	CRHR1	corticotropin releasing hormone receptor 1	0.0203082	0.44344
218293_x_at	chr22q13.31	NUP50	nucleoporin 50kDa	0.0142704	0.44344
1568713_a_at	chr4p14	TBC1D1	TBC1 (tre-2/USP6, BUB2, cdc16) domain family, member 1	0.0280521	0.44372
211624_s_at	chr11q23	DRD2	dopamine receptor D2	0.00672611	0.44374
219889_at	chr10q24.1	FRAT1	frequently rearranged in advanced T-cell lymphomas	0.0386502	0.44419
208485_x_at	chr2q33-q34	CFLAR	CASP8 and FADD-like apoptosis regulator	0.0426274	0.44435
205635_at	chr3q21.2	KALRN	kalirin, RhoGEF kinase	0.0153178	0.44435
41387_r_at	chr17p13.1	KDM6B	lysine (K)-specific demethylase 6B	0.0362535	0.44439
204209_at	chr3q29	PCYT1A	phosphate cytidylyltransferase 1, choline, alpha	0.0388045	0.44442
37986_at	chr19p13.3-p13.2	EPOR	erythropoietin receptor	0.0498696	0.4447
209571_at	chr2q31.1	CIR1	corepressor interacting with RBPJ, 1	0.0304331	0.44477
209922_at	chr12q24	BRAP	BRCA1 associated protein	0.0129799	0.4449
208741_at	chr13q12.11	SAP18	Sin3A-associated protein, 18kDa	0.00734384	0.44528
212340_at	chrXq12	YIPF6	Yip1 domain family, member 6	0.0451395	0.44544
225217_s_at	chr6p21	BRPF3	bromodomain and PHD finger containing, 3	0.0437044	0.44569
212077_at	chr7q33	CALD1	caldesmon 1	0.0484559	0.44626
1569150_x_at	chr5q35.3	PDLIM7	PDZ and LIM domain 7 (enigma)	0.0285142	0.44637
207809_s_at	chrXq28	ATP6AP1	ATPase, H+ transporting, lysosomal accessory protein 1	0.0288718	0.44648
225129_at	chr16q13	CPNE2	copine II	0.0290701	0.44652
224609_at	chr19p13.1	SLC44A2	solute carrier family 44, member 2	0.0468906	0.44664
214122_at	chr5q35.3	PDLIM7	PDZ and LIM domain 7 (enigma)	0.02723	0.4469
210935_s_at	chr4p16.1	WDR1	WD repeat domain 1	0.0493133	0.44721
224327_s_at	chr11q13.5	DGAT2	diacylglycerol O-acyltransferase homolog 2 (mouse)	0.0389023	0.44736
210786_s_at	chr11q24.1-q24.3	FLI1	Friend leukemia virus integration 1	0.0263412	0.44784
212986_s_at	chr17q23	TLK2	tousled-like kinase 2	0.031815	0.44819
226226_at	chr11q24.3	TMEM45B	transmembrane protein 45B	0.0469913	0.4482
218746_at	chr12p13.31	TAPBPL	TAP binding protein-like	0.0405974	0.44844
220371_s_at	chr7q22	SLC12A9	solute carrier family 12 (potassium/chloride transporters), member 9	0.024132	0.44866
224483_s_at	chr2q12.1	MFSD9	major facilitator superfamily domain containing 9	0.0456586	0.44947
205026_at	chr17q11.2	STAT5B	signal transducer and activator of transcription 5B	0.0127062	0.4495
209344_at	chr19p13.1	TPM4	tropomyosin 4	0.0408836	0.44953
223237_x_at	chr19q13.33	AP2A1	adaptor-related protein complex 2, alpha 1 subunit	0.0315784	0.44957
225883_at	chr11q13.4	ATG16L2	ATG16 autophagy related 16-like 2 (S. cerevisiae)	0.0487911	0.4497
201943_s_at	chr17q11.2	CPD	carboxypeptidase D	0.0405143	0.44991
221023_s_at	chr17q23.3	KCNH6	potassium voltage-gated channel, subfamily H (eag-related), member 6	0.0171378	0.45054
214454_at	chr5qter	ADAMTS2	ADAM metallopeptidase with thrombospondin type 1 motif, 2	0.0476735	0.45062
218077_s_at	chr3p21.31	ZDHHC3	zinc finger, DHHC-type containing 3	0.0459479	0.45065
214878_at	chr10p11.2 /// chr10q11.21	ZNF37A /// ZNF37B	zinc finger protein 37A /// zinc finger protein 37B (pseudogene)	0.00656864	0.45067
233177_s_at	chr2q35	PNKD	paroxysmal nonkinesigenic dyskinesia	0.0211559	0.45077
238669_at	chr9q32-q33.3	PTGS1	prostaglandin-endoperoxide synthase 1 (prostaglandin G/H synthase and cyclooxyge	0.0468848	0.45086
202112_at	chr12p13.3	VWF	von Willebrand factor	0.0280024	0.45106
210140_at	chr20p11.21	CST7	cystatin F (leukocystatin)	0.0361697	0.45148
1553555_at	chr7q34	TAS2R38	taste receptor, type 2, member 38	0.0472343	0.45156
220945_x_at	chr12p13.2	MANSC1	MANSC domain containing 1	0.0257935	0.45162
243400_x_at	chr12p13	LTBR	lymphotoxin beta receptor (TNFR superfamily, member 3)	0.0117793	0.45167
202910_s_at	chr19p13	CD97	CD97 molecule	0.0435878	0.45175
224622_at	chr4p16.1	TBC1D14	TBC1 domain family, member 14	0.0261645	0.45192
202439_s_at	chrXq28	IDS	iduronate 2-sulfatase	0.0300043	0.452
1560764_at	chr10q11.22	ARHGAP22	Rho GTPase activating protein 22	0.0191396	0.45207
225066_at	chr10q26.3	PPP2R2D	protein phosphatase 2, regulatory subunit B, delta isoform	0.0383403	0.45213
201454_s_at	chr17q21	NPEPPS	aminopeptidase puromycin sensitive	0.038487	0.45222
212800_at	chr1q25.3	STX6	syntaxin 6	0.0169545	0.45223
200803_s_at	chr12q12-q13	TMBIM6	transmembrane BAX inhibitor motif containing 6	0.0324093	0.45235
203097_s_at	chr4q32.1	RAPGEF2	Rap guanine nucleotide exchange factor (GEF) 2	0.00621945	0.45246
225434_at	chr19q13.2	DEDD2	death effector domain containing 2	0.0102844	0.45249
223461_at	chr6p24.1	TBC1D7	TBC1 domain family, member 7	0.0190726	0.45249
220566_at	chr17p13.1	PIK3R5	phosphoinositide-3-kinase, regulatory subunit 5	0.0282286	0.45251
212472_at	chr11p15.3	MICAL2	microtubule associated monoxygenase, calponin and LIM domain containing 2	0.0363098	0.45283
207907_at	chr19p13.3	TNFSF14	tumor necrosis factor (ligand) superfamily, member 14	0.0318515	0.45307
213999_at	chr2p22.3	YIPF4	Yip1 domain family, member 4	0.0387903	0.45307
228754_at	chr3p25-p24	SLC6A6	solute carrier family 6 (neurotransmitter transporter, taurine), member 6	0.00957264	0.45313
227572_at	chr12q24.11	USP30	ubiquitin specific peptidase 30	0.0407655	0.45333
220831_at	chr5q12	GCNT4	glucosaminyl (N-acetyl) transferase 4, core 2 (beta-1,6-N-acetylglucosaminyltran	0.044868	0.45341
200799_at	chr6p21.3	HSPA1A	heat shock 70kDa protein 1A	0.00955412	0.45343
211381_x_at	chr8p23-p22	SPAG11B	sperm associated antigen 11B	0.0498868	0.45396
222639_s_at	chr12p13.1	PLBD1	phospholipase B domain containing 1	0.038779	0.45405
228819_at	chr11p11.2	TSPAN18	tetraspanin 18	0.0421155	0.45408
241896_at	chr1p32-p31	MACF1	microtubule-actin crosslinking factor 1	0.0137502	0.45412
218657_at	chr17q21.1	RAPGEFL1	Rap guanine nucleotide exchange factor (GEF)-like 1	0.0341925	0.45414
206472_s_at	chr15q22	TLE3	transducin-like enhancer of split 3 (E(sp1) homolog, Drosophila)	0.0417975	0.4542
200612_s_at	chr17q11.2-q12	AP2B1	adaptor-related protein complex 2, beta 1 subunit	0.0445214	0.45484
203434_s_at	chr3q25.1-q25.2	MME	membrane metallo-endopeptidase	0.0340489	0.45487
212041_at	chr16q22	ATP6V0D1	ATPase, H+ transporting, lysosomal 38kDa, V0 subunit d1	0.0284091	0.45492
222212_s_at	chr1q21.3	LASS2	LAG1 homolog, ceramide synthase 2	0.0195635	0.45502
208459_s_at	chr8p21	XPO7	exportin 7	0.0143186	0.45544
209072_at	chr18q23	MBP	myelin basic protein	0.0154783	0.45546
223432_at	chr22q12.2	OSBP2	oxysterol binding protein 2	0.0444257	0.45561
213692_s_at	chr12q13.11	VDR	Vitamin D (1,25- dihydroxyvitamin D3) receptor	0.0238037	0.4559
222222_s_at	chr19p13.11	HOMER3	homer homolog 3 (Drosophila)	0.0496216	0.45601
204490_s_at	chr11p13	CD44	CD44 molecule (Indian blood group)	0.0118405	0.45608
205748_s_at	chr19p13.3	RNF126	ring finger protein 126	0.0244797	0.45637
211611_s_at	chr6p21.3	ATF6B /// TNXB	activating transcription factor 6 beta /// tenascin XB	0.046454	0.45645
1555814_a_at	chr3p21.3	RHOA	ras homolog gene family, member A	0.0237166	0.45646
241969_at	chr10q21.2	ARID5B	AT rich interactive domain 5B (MRF1-like)	0.0393605	0.45651
222642_s_at	chr4p13	TMEM33	transmembrane protein 33	0.035543	0.45652
223583_at	chr1q21.3	TNFAIP8L2	tumor necrosis factor, alpha-induced protein 8-like 2	0.0163191	0.45652
203879_at	chr1p36.2	PIK3CD	phosphoinositide-3-kinase, catalytic, delta polypeptide	0.0262149	0.45655
203276_at	chr5q23.3-q31.1	LMNB1	lamin B1	0.0432094	0.45659
210247_at	chr3p25	SYN2	synapsin II	0.0311863	0.45691
396_f_at	chr19p13.3-p13.2	EPOR	erythropoietin receptor	0.0452994	0.45692
212479_s_at	chr2p11.2	RMND5A	required for meiotic nuclear division 5 homolog A (S. cerevisiae)	0.0211936	0.45699
90265_at	chr7p22.3	ADAP1	ArfGAP with dual PH domains 1	0.0492591	0.45747
203163_at	chr16q21	KATNB1	katanin p80 (WD repeat containing) subunit B 1	0.0142499	0.45783
221799_at	chr7q36.1	CHPF2	chondroitin polymerizing factor 2	0.0309156	0.45796
213476_x_at	chr16q24.3	TUBB3	tubulin, beta 3	0.020395	0.45814
223562_at	chr22q13.2-q13	PARVG	parvin, gamma	0.0323303	0.45816
232629_at	chr3p13	PROK2	prokineticin 2	0.000964639	0.45835
201095_at	chr5p15.2	DAP	death-associated protein	0.0302319	0.45876
211543_s_at	chr5q35	GRK6	G protein-coupled receptor kinase 6	0.0473014	0.45896
217763_s_at	chr18p11.3	RAB31	RAB31, member RAS oncogene family	0.0282134	0.45913
226463_at	chr8q22.3	ATP6V1C1	ATPase, H+ transporting, lysosomal 42kDa, V1 subunit C1	0.0217089	0.45915
211621_at	chrXq11.2-q12	AR	androgen receptor	0.0412655	0.45931
1558969_a_at	chr3q21.3	RPL32P3	ribosomal protein L32 pseudogene 3	0.0331009	0.45942
211102_s_at	chr19q13.4	LILRA2	leukocyte immunoglobulin-like receptor, subfamily A (with TM domain), member 2	0.0343943	0.45967
203437_at	chr17p11.2	TMEM11	transmembrane protein 11	0.0409443	0.46004
36019_at	chr6p21.3	STK19	serine/threonine kinase 19	0.0342777	0.46016
201551_s_at	chr13q34	LAMP1	lysosomal-associated membrane protein 1	0.027477	0.46029
209876_at	chr12q24.1	GIT2	G protein-coupled receptor kinase interacting ArfGAP 2	0.0431012	0.46048
208401_s_at	chr6p21	GLP1R	glucagon-like peptide 1 receptor	0.0477529	0.46054
208686_s_at	chr6p21.3	BRD2	bromodomain containing 2	0.0334283	0.46106
242937_at	chr17q25	FOXK2	forkhead box K2	0.0441461	0.46114
232553_at	chrXp22.11	PCYT1B	phosphate cytidylyltransferase 1, choline, beta	0.0275484	0.46118
213241_at	chr12q23.3	PLXNC1	plexin C1	0.0300262	0.4614
213118_at	chr12q23.1	UHRF1BP1L	UHRF1 binding protein 1-like	0.0342861	0.46149
213536_s_at	chr16p13.3	UBE2I	Ubiquitin-conjugating enzyme E2I (UBC9 homolog, yeast)	0.048911	0.46168
226671_at	chrXq24	LAMP2	lysosomal-associated membrane protein 2	0.0275973	0.46171
229855_at	chr12q24.31	RNF34	ring finger protein 34	0.0110014	0.46186
1553842_at	chrXp22.13	BEND2	BEN domain containing 2	0.0187687	0.46187
223596_at	chr15q13-q15	SLC12A6	solute carrier family 12 (potassium/chloride transporters), member 6	0.0354283	0.46187
219033_at	chr5q11.1	PARP8	poly (ADP-ribose) polymerase family, member 8	0.0366556	0.46199
229164_s_at	chr3q21	ABTB1	ankyrin repeat and BTB (POZ) domain containing 1	0.0424822	0.46281
222692_s_at	chr3q26.31	FNDC3B	fibronectin type III domain containing 3B	0.0226652	0.46284
208842_s_at	chr2q31.1-q31.2	GORASP2	golgi reassembly stacking protein 2, 55kDa	0.0352644	0.46291
233555_s_at	chr20q12-q13.2	SULF2	sulfatase 2	0.0133111	0.46294
211852_s_at	chr20p13	ATRN	attractin	0.0434351	0.46312
204789_at	chr17q21	FMNL1	formin-like 1	0.0408948	0.46329
218419_s_at	chr17q21.31	TMUB2	transmembrane and ubiquitin-like domain containing 2	0.0180211	0.46355
202758_s_at	chr19p12	RFXANK	regulatory factor X-associated ankyrin-containing protein	0.021013	0.46404
201463_s_at	chr11p15.5-p15.4	TALDO1	transaldolase 1	0.0272368	0.46409
218062_x_at	chr17q24-q25	CDC42EP4	CDC42 effector protein (Rho GTPase binding) 4	0.0151999	0.46421
207320_x_at	chr20q13.1	STAU1	staufen, RNA binding protein, homolog 1 (Drosophila)	0.00888966	0.46429
1555423_at	chr17q11.2	SSH2	slingshot homolog 2 (Drosophila)	0.0411454	0.46455
201548_s_at	chr1q32.1	KDM5B	lysine (K)-specific demethylase 5B	0.0427318	0.46458
1565082_x_at	chr20q12-q13	SRC	v-src sarcoma (Schmidt-Ruppin A-2) viral oncogene homolog (avian)	0.0408506	0.46464
220308_at	chr1q22	CCDC19	coiled-coil domain containing 19	0.0436312	0.4647
224369_s_at	chr5q32	FBXO38	F-box protein 38	0.0352918	0.46473
211072_x_at	chr12q13.12	TUBA1B	tubulin, alpha 1b	0.0480883	0.46482
207384_at	chr19q13.2-q13.3	PGLYRP1	peptidoglycan recognition protein 1	0.0200337	0.46486
208625_s_at	chr3q27-qter	EIF4G1	eukaryotic translation initiation factor 4 gamma, 1	0.0448286	0.46491
216099_at	chr12p13.1	HTR7P	5-hydroxytryptamine (serotonin) receptor 7 pseudogene	0.0113883	0.46499
243313_at	chr10q22.2	SYNPO2L	synaptopodin 2-like	0.0310823	0.46499
217605_at	chrXp11.23	USP27X	ubiquitin specific peptidase 27, X-linked	0.0209421	0.46529
203460_s_at	chr14q24.3	PSEN1	presenilin 1	0.0235325	0.46531
229377_at	chr13q34	GRTP1	growth hormone regulated TBC protein 1	0.0298487	0.46565
207200_at	chrXp21.1	OTC	ornithine carbamoyltransferase	0.0303137	0.46576
233058_at	chr1p13.3	GPSM2	G-protein signaling modulator 2 (AGS3-like, C. elegans)	0.00563046	0.46614
209370_s_at	chr4p16.3	SH3BP2	SH3-domain binding protein 2	0.0320618	0.4674
203794_at	chr1q42.11	CDC42BPA	CDC42 binding protein kinase alpha (DMPK-like)	0.0196343	0.46747
202180_s_at	chr16p13.1-p11.2	MVP	major vault protein	0.0062588	0.4675
228163_at	chr9q34	ST6GALNAC4	ST6 (alpha-N-acetyl-neuraminyl-2,3-beta-galactosyl-1,3)-N-acetylgalactosaminide	0.0484105	0.46759
224765_at	chr17q21.1	MSL1	male-specific lethal 1 homolog (Drosophila)	0.00557486	0.46785
205244_s_at	chr20q12-q13.1	SLC13A3	solute carrier family 13 (sodium-dependent dicarboxylate transporter), member 3	0.0385111	0.46799
218047_at	chr1p32.3	OSBPL9	oxysterol binding protein-like 9	0.0398989	0.46803
206857_s_at	chr2p23.3	FKBP1B	FK506 binding protein 1B, 12.6 kDa	0.0216942	0.46819
202912_at	chr11p15.4	ADM	adrenomedullin	0.0417571	0.46841
[truncated: 1,095 more rows]
[truncated: 2 more columns]
