# Supplementary material for: Correlations of gene expression with ratings of inattention and hyperactivity/impulsivity in tourette syndrome: a pilot study
Source: BMC Med Genomics. 2012 Oct 30;5:49. doi: 10.1186/1755-8794-5-49 (PMC3497583; doi:10.1186/1755-8794-5-49)
Supplement: Additional file 2 — Table S2-1. Canonical pathways with significant over-representation of genes that correlated with CPRS for IA, HI or both (p<0.05, |rp| >0.4). Table S2-2. Chromosomes significantly over-enriched with genes that correlated with CPRS IA, HI scales or both (p<0.05, |rp| >0.4). [file 1755-8794-5-49-S2.xlsx]

## Sheet: Sheet1
Supplementary Table 2-1.Canonical pathways with significant over-representation of genes that correlated with CPRS for IA, HI or both (p<0.05, |rp| >0.4).
Canonical Pathways	p-value	Molecules
Canonical pathways associated with common IA and HI genes
IL-4 Signaling	1.10 x 10-4	RPS6KB1, RRAS2, SOS1, HMGA1, NFATC1, NFATC4, ATM
B Cell Receptor Signaling	1.30 x 10-4	PTPRC, RPS6KB1, MAPK14, RRAS2, MAP3K13, SOS1, NFATC1, NFATC4, GSK3B, ATM
Axonal Guidance Signaling	9.43 x 10-4	ADAM17, ARPC1B, SEMA6A, EPHA4, NFATC1, NFATC4, GNAS, RRAS2, ADAM12, SOS1, ABLIM2, GSK3B, BMP6, SEMA3F, ATM
T Cell Receptor Signaling	4.95 x 10-3	PTPRC, RRAS2, SOS1, NFATC1, NFATC4, ATM
Glucocorticoid Receptor Signaling	8.09 x 10-3	TAF6L, MAPK14, RRAS2,HSPA1A, TAF15, SOS1, NFATC1, NFATC4, HSPA5, ATM
Canonical pathways associated with HI-specific genes
Integrin Signaling	7.29 x 10-6	RAC2,ITGA2B (includes EG:3674), ARHGAP26, MAP3K11, MAPK1, DIRAS3, MAPK3, MYLK2, PIK3R5, LIMS1, PTEN, MYLK, PARVB, PAK1, RHOB, VASP, ITGB5, ACTN1, SRC, PXN, ASAP1, ACTB, RALB, ITGA5, ITGB2, WIPF1, ARF1, ARF5, ITGAM, PLCG2, RHOA, ZYX, PIK3CB, PIK3CD, CAPN7
Toll-like Receptor Signaling	1.61 x 10-4	TOLLIP, MAPK1, TAB2, TLR8 (includes EG:51311), MAP4K4, TLR4, FOS, IKBKG, MAPK14, NFKBIA, TLR6, MAP2K3, IRAK2
B Cell Receptor Signaling	1.77 x 10-4	GAB2, FCGR2C, RAC2, MAP3K11, MAPK1, MAPK3, PIK3R5, MAP3K5 (includes EG:4217), BCL6, PTEN, IKBKG, NFKBIA, NFAT5, PPP3R1, MAP3K13, INPP5D, MAPK14, GAB1, VAV3, SYK, PLCG2, LYN, MAP2K3, PIK3CD, VAV1, PIK3CB
Role of NFAT in Regulation of the Immune Response	2.71 x 10-4	FCGR3B, FCGR2C, RAC2, HLA-DOA, MAPK1, CSNK1G1, MAPK3, PIK3R5, HLA-DQA1, HLA-DRB1 ,GNB1, IKBKG, NFAT5, NFKBIA, GNAT1, PPP3R1, CSNK1D, GNAZ, FOS, MEF2D, SYK, PLCG2, GNB2, LYN, PIK3CB, PIK3CD, GNG2, LCP2
Growth Hormone Signaling	4.71 x 10-4	SOCS3, MAPK1, MAPK3, PIK3R5, STAT3, FOS, IGF2, PRKCD, PLCG2, CEBPA, PRKCE, PIK3CD, PIK3CB, RPS6KA1, STAT5B
Natural Killer Cell Signaling	8.54 x 10-4	FCGR3B, RAC2, MAPK1, MAPK3, PIK3R5, SH3BP2, LILRB1, INPP5D, CD300A, PAK1, VAV3, PRKCD, PLCG2, SYK, PRKCE, PIK3CB, VAV1, PIK3CD, LCP2
Canonical pathways associated with IA-specific genes
B Cell Development	2.74 x 10-5	IL7R, HLA-DQB1, CD19, CD79B, IGL@, HLA-DOB, IGHM, IL7, IGHD
Antigen Presentation Pathway	4.93 x 10-3	HLA-DRB4, CIITA, HLA-B, HLA-DOB, CANX, MR1, HLA-F
Cardiac β-adrenergic Signaling	7.88 x 10-3	CACNA1D,PPP2R5C, PDE4A, PPP1CB, AKAP3, GNG3, CACNA1A, GNG7, AKAP11, PDE1C, AKAP13, AKAP2, PKIB, PPM1J, SLC8A1, PKIG
B Cell Receptor Signaling	1.02 x 10-2	BLNK, PIK3C2B, CD19, MAP2K7, NRAS, CD79B, BAD, POU2F2, NFKB2, PPP3R2, BCL2L1, CAMK2D, RRAS2, CD22, AKT3, ATM, CAMK2B
Primary Immunodeficiency Signaling	1.40 x 10-2	IL7R, BLNK, CD19, CIITA, IGL@, IGHM ,IGHD
GM-CSF Signaling	2.15 x 10-2	PPP3R2, BCL2L1, PIK3C2B, NRAS, RRAS2, CAMK2D, AKT3, CAMK2B, ATM
Supplementary Table 2-2. Chromosomes significantly over-enriched with genes that correlated with CPRS IA, HI scales or both (p<0.05, |rp| >0.4).
	Chromosome	Count	Percent (%)	P value	Fold Enrichment
Gene sets
Common IA-HI genes	3	20	8.03	4.89 x 10-2	1.59
HI-specific genes	16	80	5.9	2.34 x 10-4	1.52
	19	103	7.59	5.81 x 10-4	1.4
	17	96	7.07	7.89 x 10-4	1.41
	2	107	7.89	2.69 x 10-2	1.22
	3	82	6.04	6.95 x 10-2	1.19
IA-specific genes	1	127	11.85	4.56 x 10-3	1.26
	13	34	3.17	7.22 x 10-3	1.63
	3	73	6.81	9.34 x 10-3	1.35
	5	61	5.69	2.96 x 10-2	1.3
	12	65	6.06	2.99 x 10-2	1.29
