# Supplementary material for: Correlations of gene expression with ratings of inattention and hyperactivity/impulsivity in tourette syndrome: a pilot study
Source: BMC Med Genomics. 2012 Oct 30;5:49. doi: 10.1186/1755-8794-5-49 (PMC3497583; doi:10.1186/1755-8794-5-49)
Supplement: Additional file 6 — Table S3. The multiple probesets targted to a specific gene were highly correalted each other. [file 1755-8794-5-49-S6.xls]

## Sheet: Sheet1
Supplementary Table 3 The multiple probesets targted to a specific gene were highly correalted each other
Hyperactivity/impulsivity-specific genes
Probeset ID	Chromosomal Location	Gene Title	Gene Symbol	Correlation between the multiple probesets
203140_at	chr3q27	B-cell CLL/lymphoma 6	BCL6
215990_s_at	chr3q27	B-cell CLL/lymphoma 6	BCL6	0.94
206493_at	chr17q21.32	integrin, alpha 2b (platelet glycoprotein IIb of IIb/IIIa complex, antigen CD41)	ITGA2B
206494_s_at	chr17q21.32	integrin, alpha 2b (platelet glycoprotein IIb of IIb/IIIa complex, antigen CD41)	ITGA2B	0.92
1555349_a_at	chr21q22.3	integrin, beta 2 (complement component 3 receptor 3 and 4 subunit)	ITGB2
202803_s_at	chr21q22.3	integrin, beta 2 (complement component 3 receptor 3 and 4 subunit)	ITGB2	0.91
227553_at	chr17p13.1	Phosphoinositide-3-kinase, regulatory subunit 5	PIK3R5
227645_at	chr17p13.1	phosphoinositide-3-kinase, regulatory subunit 5	PIK3R5	0.94
200808_s_at	chr7q32	zyxin	ZYX
215706_x_at	chr7q32	zyxin	ZYX	0.99
Inattention-specific genes
38521_at	chr19q13.1	CD22 molecule	CD22
204581_at	chr19q13.1	CD22 molecule	CD22	>0.9
217422_s_at	chr19q13.1	CD22 molecule	CD22
221875_x_at	chr6p21.3	major histocompatibility complex, class I, F	HLA-F
204806_x_at	chr6p21.3	major histocompatibility complex, class I, F	HLA-F	0.91
